# Supplementary material for: Identification of MMV Malaria Box Inhibitors of Perkinsus marinus Using an ATP-Based Bioluminescence Assay
Source: PLoS One. 2014 Oct 22;9(10):e111051. doi: 10.1371/journal.pone.0111051 (PMC4206467; doi:10.1371/journal.pone.0111051)
Supplement: Table S1 — List of Medicines for Malaria Venture Malaria Box compounds developed against Plasmodium falciparum 3D7 and used in this study ( http://www.mmv.org/research-development/malaria-box-supporting-information ). (XLSX) [file pone.0111051.s001.xlsx]

## Sheet: vortex_sheet
			Malaria Box Supporting Information
			http://www.mmv.org/research-development/malaria-box-supporting-information
	HEOS_COMPOUND_ID	Batch_No_April2013	Smiles	percent_inh @ 2 µM	percent_inh @ 5 µM	EC50_nM	ChEMBL_NTD_ID	source	CHEMBL EC50 in uM	Set	Ro5_ViolationCount	NplusO_Count	Molecular_Weight	Num_H_Donors	ALogP	Comment	PLATE_April2013	WELL_May2012_April2013
1	MMV019066	MB1_A_019066A-1	COc1ccccc1CNC(=O)CCN2C(=O)Nc3ccsc3C2=O		67	140	TCMDC-123587	GSK	1.038295576	Drug-like	0	7	359.4	2	1.599		MMV-A-APRIL2013	A02
2	MMV665941	MB1_A_665941A-2	CN(C)c1ccc(cc1)C(O)(c2ccc(cc2)N(C)C)c3ccc(cc3)N(C)C		96	255	SJ000140980	StJude	0.6195	Probe-like	0	4	389.533	1	4.763		MMV-A-APRIL2013	A03
3	MMV396680	MB1_A_396680A-2	c1(cc(c2ccc(C)cc2)n3)n3ccnc1SCC(=O)Nc(c(Cl)ccc4C(F)(F)F)c4			92.8	NA	Commercial libraries	NA	Probe-like	1	5	476.902	1	5.664		MMV-A-APRIL2013	A04
4	MMV666601	MB1_A_666601A-2	CCOC(=O)C1=C(N=C2SC(=Cc3cc(C)n(c3C)c4ccc(F)cc4)C(=O)N2C1c5cccc(OC)c5OC)c6ccccc6		94	154	GNF-Pf-2899	GNF	2.325	Probe-like	2	8	637.72	0	7.027		MMV-A-APRIL2013	A05
5	MMV008294	MB1_A_008294A-2	CCOC(=O)c1cnc2c(C)cc(C)cc2c1Nc3ccc(OC)c(OC)c3		96	232	GNF-Pf-4341	GNF	1.779	Probe-like	0	6	380.437	1	4.71		MMV-A-APRIL2013	A06
6	MMV011259	MB1_A_011259A-2	n1(n2)c(nc(C)cc1Nc(cc(C)cc3C)c3)nc2C(F)(F)F			85.7	NA	Commercial libraries	NA	Drug-like	0	5	321.3	1	4.628		MMV-A-APRIL2013	A07
7	MMV019406	MB1_A_019406A-2	CCC1(C)CC(CCNCc2ccccc2O)(CCO1)c3ccc(C)cc3		97	142	TCMDC-124003	GSK	0.038750999	Probe-like	0	3	367.524	2	4.764		MMV-A-APRIL2013	A08
8	MMV006278	MB1_A_006278A-1	CCC1=C(C)C(=N)c2ccccc2N1C		76	378	GNF-Pf-4408	GNF	0.701	Drug-like	0	2	200.28	1	3.105		MMV-A-APRIL2013	A09
9	MMV666688	MB1_A_666688A-1	Cc1cc(C=C2SC(=Nc3ccccc3)N(C4CCCC4)C2=O)c(C)n1c5ccc(Cl)cc5		97	263	TCMDC-125698	GSK	0.876429412	Probe-like	1	4	476.033	0	7.219		MMV-A-APRIL2013	A10
10	MMV019110	MB1_A_019110A-2	Cc1cccc(Nc2nc(N)c3ccccc3n2)c1	97		400	TCMDC-123639	GSK	0.573777396	Drug-like	0	4	250.298	2	3.1		MMV-A-APRIL2013	A11
11	MMV006427	MB1_A_006427A-1	COc1cc(OC)c(cc1Cl)N(C)C(=O)c2cc3CS(=O)(=O)c4ccccc4c3s2		100	78.2	GNF-Pf-4758	GNF	0.113	Drug-like	0	6	463.954	0	4.494		MMV-A-APRIL2013	B02
12	MMV666062	MB1_A_666062A-1	Cc1ccc(cc1)N2C(=O)C3C(C2=O)C4(C(=O)C3(C(=C4c5ccccc5)c6ccccc6)c7ccccc7)c8ccccc8		98	282	TCMDC-124241	GSK	0.868968102	Probe-like	2	4	571.663	0	7.027		MMV-A-APRIL2013	B03
13	MMV020885	MB1_A_020885A-2	COc1ccc(Br)cc1C2Nc3ccc4ccccc4c3C5=C2C(=O)CC(C5)c6ccccc6		95	180	TCMDC-125675	GSK	0.589584755	Probe-like	2	3	510.421	1	6.828		MMV-A-APRIL2013	B04
14	MMV000570	MB1_A_000570A-2	CCc1ccc(Nc2cc(C)c3ccc(O)cc3n2)cc1		98	194	SJ000077572	StJude	0.7325	Probe-like	1	3	278.348	2	5.292		MMV-A-APRIL2013	B05
15	MMV020439	MB1_A_020439A-2	CCn1c(CN2CCN(Cc3ccccc3)CC2)nc4cc(NC(=O)c5cccs5)ccc14		97	512	TCMDC-125164	GSK	0.402346852	Drug-like	0	6	459.606	1	4.446		MMV-A-APRIL2013	B06
16	MMV396672	MB1_A_396672A-2	C(F)(F)(F)c(cc1)ccc1C(=O)NCC(N2CCCCCC2)c(ccs3)c3			433	NA	Commercial libraries	NA	Drug-like	0	3	396.47	1	4.766		MMV-A-APRIL2013	B07
17	MMV019871	MB1_A_019871A-2	Fc1ccc2[nH]c3c(NCCCN4CCOCC4)ncnc3c2c1		98	345	TCMDC-124555	GSK	0.714059916	Drug-like	0	6	329.372	2	2.415		MMV-A-APRIL2013	B08
18	MMV085583	MB1_A_085583A-1	CCCCCC(=O)N1C(C2=C(O)CC(CC2=Nc3ccccc13)c4ccc(OC)c(OC)c4)c5ccc(cc5)C(F)(F)F		100	237	GNF-Pf-5533	GNF	0.1072	Probe-like	2	6	592.648	1	7.336		MMV-A-APRIL2013	B09
19	MMV008416	MB1_A_008416A-1	CCCC1=C(CC)C(=N)c2ccccc2N1C		69	242.5	GNF-Pf-3651	GNF	0.762	Probe-like	0	2	228.333	1	4.017		MMV-A-APRIL2013	B10
20	MMV665874	MB1_A_665874A-2	Cc1cc(Nc2ccc(C)c(Cl)c2)n3nc(nc3n1)C(F)(F)F		98	6.71	TCMDC-124919	GSK	0.015802193	Drug-like	0	5	341.719	1	4.806		MMV-A-APRIL2013	B11
21	MMV006203	MB1_A_006203A-2	Cc1cc(NCCN2CCCCC2)c3ccc4ccccc4c3n1		99	300	GNF-Pf-4431	GNF	0.0441	Probe-like	0	3	319.443	1	4.071		MMV-A-APRIL2013	C02
22	MMV665977	MB1_A_665977B-0	CCOC(=O)C1=CN(CC)c2cc(N(C)CCc3ccc(OC)c(OC)c3)c(F)cc2C1=O		99	205	GNF-Pf-5607;TCMDC-124159	GNF;GSK	0.1031;0.425090935	Probe-like	0	7	456.507	0	4.319		MMV-A-APRIL2013	C03
23	MMV020549	MB1_A_020549A-2	CC1CCN(Cc2ccc(NC(=O)c3cc4ccc5cccnc5c4[nH]3)cc2)CC1		97	274	TCMDC-125282	GSK	0.778651716	Drug-like	0	5	398.5	2	4.628		MMV-A-APRIL2013	C04
24	MMV001246	MB1_A_001246A-2	CSc1ccccc1C(=O)Nc2nc(cs2)c3ccccn3		98	206	SJ000262313	StJude	6.8236	Drug-like	0	4	327.424	1	3.378		MMV-A-APRIL2013	C05
25	MMV666607	MB1_A_666607A-2	[O-][N+](=O)c1ccc(C=NNc2nc3ccccc3[nH]2)cc1		99	142	GNF-Pf-4119;TCMDC-124105	GNF;GSK	0.818;0.282748306	Probe-like	0	7	281.269	2	2.763		MMV-A-APRIL2013	C06
26	MMV665915	MB1_A_665915A-2	COc1ccc(cc1)c2nc(NC(=O)CS(=O)(=O)c3ccc(F)cc3)sc2C		97	448	GNF-Pf-3531;TCMDC-123523	GNF;GSK	0.212;0.242920486	Drug-like	0	6	420.478	1	3.271		MMV-A-APRIL2013	C07
27	MMV007695	MB1_A_007695A-1	COc1ccc(cc1N2C(=O)C3C(C2=O)C4(C(=O)C3(C(=C4c5ccc(C)cc5)c6ccc(C)cc6)c7ccccc7)c8ccccc8)C(=O)C		96	179	GNF-Pf-3159	GNF	2.464	Probe-like	2	6	657.752	0	7.237		MMV-A-APRIL2013	C08
28	MMV000448	MB1_A_000448A-2	CN(C)CCCNc1c2ccccc2nc3ccccc13		95	235	GNF-Pf-2110;TCMDC-124266;SJ000044378	GNF;GSK;StJude	0.0327;1.044834235;0.5312	Probe-like	0	3	279.379	1	3.363		MMV-A-APRIL2013	C09
29	MMV020500	MB1_A_020500A-2	CNCCCNc1ccnc2cc(Cl)ccc12		98	82.2	TCMDC-125233	GSK	0.062400925	Drug-like	0	3	249.739	2	2.154		MMV-A-APRIL2013	C10
30	MMV665878	MB1_A_665878A-2	COc1cccc(NC(=O)[C@H](C(C)C)N2C(=O)Nc3ccccc3C2=O)c1		99	139	TCMDC-125133	GSK	0.266334226	Drug-like	0	7	367.398	2	2.717		MMV-A-APRIL2013	C11
31	MMV666101	MB1_A_666101A-1	COc1ccc(cc1)C2=C(c3ccc(OC)cc3)C4(C5C(C(=O)N(C5=O)c6ccc(C)cc6)C2(C4=O)c7ccccc7)c8ccccc8		98	148	GNF-Pf-3375	GNF	12.5	Probe-like	2	6	631.715	0	6.994		MMV-A-APRIL2013	D02
32	MMV666596	MB1_A_666596A-2	CSC1=NC(=Nc2c(C)cccc2C)C3(CCC(CC3)C(C)(C)C)N1c4ccc(Cl)cc4		96	135	GNF-Pf-366	GNF	1.477	Probe-like	1	3	468.097	0	8.656		MMV-A-APRIL2013	D03
33	MMV396679	MB1_A_396679A-2	c1(cc(c2ccc(OC)cc2)n3)n3ccnc1SCC(=O)Nc(c(Cl)ccc4C(F)(F)F)c4			89.9	NA	Commercial libraries	NA	Probe-like	1	6	492.901	1	5.162		MMV-A-APRIL2013	D04
34	MMV396797	MB1_A_396797A-2	n1(nc(C)c2c3ccc(OC)c(OC)c3)c2ncc(C#N)c1N			477	NA	Commercial libraries	NA	Drug-like	0	7	309.323	1	1.542		MMV-A-APRIL2013	D05
35	MMV008138	MB1_A_008138A-2	c12c(CC(C(O)=O)NC1c3ccc(Cl)cc3Cl)c4c(cccc4)[nH]2			350	GNF-Pf-4188;TCMDC-125815	GNF;GSK	1.023;0.953694865	Drug-like	0	4	361.222	3	1.773		MMV-A-APRIL2013	D06
36	MMV665916	MB1_A_665916A-2	COc1ccccc1CNC(=O)CCN2C(=O)Nc3ccccc3C2=O		64	72.6	GNF-Pf-3483	GNF	0.537	Drug-like	0	7	353.372	2	1.645		MMV-A-APRIL2013	D07
37	MMV020788	MB1_A_020788A-2	Oc1ccccc1CNCC23CC4CC(CC(C4)C2)C3		96	22.6	TCMDC-125554	GSK	0.278742569	Probe-like	0	2	271.397	2	3.6		MMV-A-APRIL2013	D08
38	MMV666691	MB1_A_666691A-1	COc1ccc(C=C2SC(=N)N(C2=O)c3ccccc3OC)cc1		97	168	GNF-Pf-5225;TCMDC-124486;GNF-Pf-2631	GNF;GSK;GNF	0.1632;0.299683936;0.35	Probe-like	0	5	340.396	1	3.746		MMV-A-APRIL2013	D09
39	MMV665785	MB1_A_665785A-2	CC(C)(C)c1ccc(O)c(CNC2CCCCC2)c1		96	161	GNF-Pf-5310;TCMDC-125856	GNF;GSK	0.2505;0.264160315	Probe-like	0	2	261.402	2	4.384		MMV-A-APRIL2013	D10
40	MMV665831	MB1_A_665831A-1	CCOC(=O)c1c(NC(=O)c2ccccc2)sc3c(O)c(CN(CC)CC)ccc13		96	205	GNF-Pf-5629;TCMDC-124066	GNF;GSK	0.2674;0.969096065	Probe-like	0	6	426.529	2	4.334		MMV-A-APRIL2013	D11
41	MMV011099	MB1_A_011099A-2	n1(ncn2)c2nc(C)cc1Nc(ccc(cccc3)c34)c4			242	TCMDC-125840	GSK	0.172667308	Drug-like	0	5	275.308	1	3.52		MMV-A-APRIL2013	E02
42	MMV000642	MB1_A_000642A-2	COc1ccc(NC(=O)C2C(N(CC(C)C)C(=O)c3ccccc23)c4cccs4)cc1Cl		100	20.2	GNF-Pf-5511;SJ000101241	GNF;StJude	0.0914;0.1188	Probe-like	1	5	468.996	1	5.092		MMV-A-APRIL2013	E03
43	MMV666600	MB1_A_666600A-1	CCOC(=O)c1c(C)n(c2ccc(Cl)cc2)c3ccc(OC(=O)C=Cc4ccccc4)cc13		97	215.5	TCMDC-125715	GSK	0.698208573	Probe-like	1	5	459.921	0	6.819		MMV-A-APRIL2013	E04
44	MMV006172	MB1_A_006172A-2	CN1CCN(CC1)c2ccc(Nc3c4ccccc4nc5ccccc35)cc2		97	141.5	GNF-Pf-3427;TCMDC-123912	GNF;GSK	0.0567;0.644666095	Probe-like	1	4	368.474	1	5.022		MMV-A-APRIL2013	E05
45	MMV006309	MB1_A_006309A-0	CN(C)c1ccc(C=CC2=NC(=O)c3ccccc3O2)cc1		96	51.5	GNF-Pf-5367;TCMDC-123870;GNF-Pf-3853	GNF;GSK;GNF	0.0959;0.044597958;0.1303	Probe-like	0	4	292.332	0	3.77		MMV-A-APRIL2013	E06
46	MMV006087	MB1_A_006087A-2	c(c(ccn1)NCCN(CC)CC)(ccc(Cl)c2)c12			58.1	GNF-Pf-5623	GNF	0.00716	Drug-like	0	3	277.792	1	3.325		MMV-A-APRIL2013	E07
47	MMV020492	MB1_A_020492A-2	CC1CN(CC(C)O1)C(=O)c2sc3ccccc3c2Cl		95	25.5	TCMDC-125225	GSK	0.087881113	Drug-like	0	3	309.811	0	3.504		MMV-A-APRIL2013	E08
48	MMV006455	MB1_A_006455A-2	CCCN(CCC)CC(O)COc1ccccc1C(=O)Nc2ccccc2		98	196	GNF-Pf-5523;TCMDC-125708	GNF;GSK	0.365;0.799450273	Drug-like	0	5	370.485	2	3.971		MMV-A-APRIL2013	E09
49	MMV665782	NO SAMPLE	COc1ccc2nccc(C(O)C3CC4(CCN3CC4)C=C)c2c1		96	42.3	GNF-Pf-5561;TCMDC-124047	GNF;GSK	0.00682;0.115407364	Drug-like	0	4	324.417	1	2.62		NO SAMPLE	E10
50	MMV665876	MB1_A_665876A-2	CCC(c1ccccc1)c2nn3c(nnc3s2)c4cccs4		99	259	TCMDC-123825	GSK	0.166673378	Drug-like	0	4	326.439	0	4.285		MMV-A-APRIL2013	E11
51	MMV666023	MB1_A_666023A-1	C(c1ccccc1)n2c(N=Nc3c(Nc4ccccc4)ccc5ccccc35)nc6ccccc26		96	36.8	GNF-Pf-4095	GNF	2.734	Probe-like	1	5	453.537	1	8.504		MMV-A-APRIL2013	F02
52	MMV009063	MB1_A_009063A-2	OC(CNC1CCCCC1)Cn2c3ccccc3c4ccccc24		93	293	GNF-Pf-3683;TCMDC-124168	GNF;GSK	0.483;0.990988709	Drug-like	0	3	322.444	2	4.479		MMV-A-APRIL2013	F03
53	MMV006558	MB1_A_006558A-0	Cc1cc(C)c2CN(Cc3ccccc3Cl)COc2c1		98	268	GNF-Pf-4806	GNF	0.1918	Probe-like	0	2	287.784	0	4.908		MMV-A-APRIL2013	F04
54	MMV007160	MB1_A_007160A-2	Cc1ccc(cc1)N2C3N(c4ccccc4C2N(c5ccccc35)S(=O)(=O)c6ccc(C)cc6)S(=O)(=O)c7ccc(C)cc7		97	24.8	GNF-Pf-363	GNF	0.72	Probe-like	2	7	621.768	0	8.041		MMV-A-APRIL2013	F05
55	MMV006429	MB1_A_006429A-1	CC(C)CN1C(C(C(=O)Nc2cc(C)on2)c3ccccc3C1=O)c4cccs4		100	32.8	GNF-Pf-5537	GNF	0.0856	Drug-like	0	6	409.501	1	3.582		MMV-A-APRIL2013	F06
56	MMV396703	MB1_A_396703A-2	c12c(ncnc1NCCN(CC)CC)c3c(ccc(Cl)c3)[nH]2			406	NA	Commercial libraries	NA	Drug-like	0	5	317.817	2	3.349		MMV-A-APRIL2013	F07
57	MMV006937	MB1_A_006937A-1	Cc1ccc(cc1)c2cc3nc4CCCCc4c(O)n3n2		73	396	GNF-Pf-2991	GNF	1.603	Drug-like	0	4	279.336	1	4.353		MMV-A-APRIL2013	F08
58	MMV085203	MB1_A_085203A-2	COc1ccccc1N=C2C(=O)c3ccccc3C(=C2N4CCCCC4)O		98	5.3	GNF-Pf-4450	GNF	0.02802	Probe-like	0	5	362.422	1	3.719		MMV-A-APRIL2013	F09
59	MMV665820	MB1_A_665820A-2	COc1ccc2C(=O)C=C(Oc2c1)C(Cl)(Cl)Cl		94	520	SJ000290852	StJude	15	Drug-like	0	3	293.53	0	3.134		MMV-A-APRIL2013	F10
60	MMV665841	MB1_A_665841A-1	CCCc1cc(O)c2C3=C(CN(C)CC3)C(=O)Oc2c1		97	146	GNF-Pf-4824;TCMDC-124226	GNF;GSK	0.554;0.872768742	Probe-like	0	4	273.327	1	3.125		MMV-A-APRIL2013	F11
61	MMV007116	MB1_A_007116A-2	c1(cnc(c2c1O)ccc(CC)c2)C(OCC)=O			351	GNF-Pf-4421	GNF	0.716	Drug-like	0	4	245.274	1	2.92		MMV-A-APRIL2013	G02
62	MMV007384	MB1_A_007384A-2	COc1ccc(cc1)c2nc3cc(Cc4ccc5[nH]c(nc5c4)c6ccc(OC)cc6)ccc3[nH]2		98	176.5	GNF-Pf-812	GNF	0.2335	Probe-like	1	6	460.526	2	6.653		MMV-A-APRIL2013	G03
63	MMV020548	MB1_A_020548A-2	CCN1CCN(Cc2ccc(NC(=O)c3cc4ccc5cccnc5c4[nH]3)cc2)CC1		70	361	TCMDC-125281	GSK	0.847713883	Drug-like	0	6	413.515	2	3.765		MMV-A-APRIL2013	G04
64	MMV019258	MB1_A_019258A-2	COc1ccc(c(OC)c1)n2ccnc2SCC(=O)Nc3cc(C)ccc3C		95	170	TCMDC-123824	GSK	0.204821785	Drug-like	0	6	397.491	1	4.159		MMV-A-APRIL2013	G05
65	MMV007686	MB1_A_007686A-2	CCCCCCOC(=O)C1=C(C)NC(=O)NC1c2ccccc2F		95	106	GNF-Pf-1405	GNF	6.76	Probe-like	0	5	334.385	2	3.511		MMV-A-APRIL2013	G06
66	MMV011256	MB1_A_011256A-2	n1(n2)c(nc(C)cc1Nc(cc3)ccc3Cl)nc2C(F)(F)F			212	TCMDC-123826	GSK	0.117179638	Drug-like	0	5	327.692	1	4.32		MMV-A-APRIL2013	G07
67	MMV666693	MB1_A_666693A-1	COc1cccc(C=CC2=NC(=O)c3ccccc3O2)c1OC		96	23.8	TCMDC-124577	GSK	0.064397887	Drug-like	0	5	309.316	0	3.575		MMV-A-APRIL2013	G08
68	MMV008956	MB1_A_008956A-2	CCOc1cc2CCNC(c3cc(OC)c(O)cc3Cl)c2cc1OCC		98	370	GNF-Pf-5254;TCMDC-124488	GNF;GSK	0.362;0.748314676	Drug-like	0	5	377.862	2	4.125		MMV-A-APRIL2013	G09
69	MMV665827	MB1_A_665827A-2	CCOC(=O)C1=CN(CC)c2cc(N3CCCCC3)c(F)cc2C1=O		100	119	GNF-Pf-4731;TCMDC-124156	GNF;GSK	0.1657;0.125216209	Probe-like	0	5	346.396	0	3.364		MMV-A-APRIL2013	G10
70	MMV001038	MB1_A_001038A-2	n1c(NCCO)c2c(cccc2)nc1Nc(ccc(C)c3C)c3			428	GNF-Pf-2941;SJ000200944	GNF;StJude	0.1747;0.8432	Drug-like	0	5	308.378	3	3.13		MMV-A-APRIL2013	G11
71	MMV007839	MB1_A_007839A-2	C1(O)(CC(=O)c(ccc(OC)c2)c2O1)C(F)(F)C(F)(F)F			283	GNF-Pf-3030	GNF	0.442	Drug-like	0	4	312.189	1	2.609		MMV-A-APRIL2013	H02
72	MMV000662	MB1_A_000662A-2	COc1ccc(NC(=O)C2C(N(CC(C)C)C(=O)c3ccccc23)c4cccs4)cc1		100	36.7	SJ000101287	StJude	0.1021	Drug-like	0	5	434.551	1	4.427		MMV-A-APRIL2013	H03
73	MMV396678	MB1_A_396678A-2	c1(cc(c2ccccc2)n3)n3ccnc1SCC(=O)Nc(c(Cl)ccc4C(F)(F)F)c4			218	NA	Commercial libraries	NA	Probe-like	1	5	462.875	1	5.178		MMV-A-APRIL2013	H04
74	MMV006861	MB1_A_006861A-2	C1CN(CCO1)c2ccc(Nc3ccnc4cc5ccccc5cc34)cc2		97	251	GNF-Pf-5288	GNF	0.672	Probe-like	0	4	355.432	1	4.324		MMV-A-APRIL2013	H05
75	MMV006457	MB1_A_006457A-2	CCOC(=O)c1ccc2nc(cc(O)c2c1)c3ccccc3		96	118	GNF-Pf-4475	GNF	0.549	Probe-like	0	4	293.317	1	3.925		MMV-A-APRIL2013	H06
76	MMV396693	MB1_A_396693A-2	[n+]1(C)c2c(cccc2)nc(ccc(NCCO)c3)c13			296	NA	Commercial libraries	NA	Probe-like	0	4	254.307	2	2.809		MMV-A-APRIL2013	H07
77	MMV011567	MB1_A_011567A-2	COc1ccc(cc1Cl)C(=O)Nc2nonc2c3ccc(OC)c(OC)c3		92	516	GNF-Pf-2784;TCMDC-125400	GNF;GSK	1.785;0.674511452	Drug-like	0	8	389.79	1	3.52		MMV-A-APRIL2013	H08
78	MMV007907	MB1_A_007907A-2	Cc1ccc(Nc2nc(cs2)c3ccccn3)cc1		79	350	GNF-Pf-3677	GNF	0.407	Drug-like	0	3	267.349	1	3.451		MMV-A-APRIL2013	H09
79	MMV665805	MB1_A_665805A-2	CCOc1ccc(cc1OCC)c2nonc2NC(=O)c3cccc(C)c3		86	117	SJ000091710	StJude	0.0619	Drug-like	0	7	367.398	1	4.056		MMV-A-APRIL2013	H10
80	MMV666021	MB1_A_666021A-0	Cc1ccc(cc1)c2cc3C(=O)c4ccccc4c3nn2		99	94.4	GNF-Pf-3832	GNF	1.998	Probe-like	0	3	272.301	0	4.166		MMV-A-APRIL2013	H11
81	MMV665800	MB1_B_665800A-2	CCOc1cc(Cl)c(cc1OCC)C(C)NC(=O)c2ccccc2		96	1370	TCMDC-123744	GSK	0.875233861	Drug-like	0	4	347.836	1	4.328		MMV-B-APRIL2013	A02
82	MMV000634	MB1_B_000634A-1	CC1CCCCN1CCCNC(=O)c2ccc3c(c2)sc4nc(cn34)c5ccc(F)cc5		98	648	SJ000100738	StJude	0.6342	Drug-like	0	5	450.571	1	4.786		MMV-B-APRIL2013	A03
83	MMV666103	MB1_B_666103A-2	CCN1C(=Nc2ccccc2C1=O)SCC(=O)Nc3cc(ccc3Cl)C(F)(F)F		91	1000	TCMDC-125426	GSK	0.396638965	Drug-like	0	5	441.855	1	4.828		MMV-B-APRIL2013	A04
84	MMV666057	MB1_B_666057A-2	Clc1ccc(C(=O)Nc2ccc(Cl)cc2C(=O)Nc3ccncc3)c(Cl)c1		94	ND	TCMDC-125853	GSK	0.610735136	Drug-like	0	5	420.676	2	4.242		MMV-B-APRIL2013	A05
85	MMV007564	MB1_B_007564A-2	Cc1ccc(Cn2c(nc3ccccc23)N4CCC(CC4)C(=O)NCc5cccs5)cc1		73	947	GNF-Pf-4877;TCMDC-124400	GNF;GSK	0.529;0.747727586	Drug-like	0	5	444.592	1	4.708		MMV-B-APRIL2013	A06
86	MMV001255	MB1_B_001255A-2	CCCCc1ccc(NS(=O)(=O)c2cc3CCN4C(=O)CCc(c2)c34)cc1		96	538	SJ000269304	StJude	15	Drug-like	0	5	384.492	1	3.898		MMV-B-APRIL2013	A07
87	MMV665917	MB1_B_665917A-2	Clc1ccc(NC(=O)N2CCN(CC2)c3ccc4nncn4n3)cc1		62	ND	GNF-Pf-3446	GNF	2.063	Drug-like	0	8	357.798	1	1.693		MMV-B-APRIL2013	A08
88	MMV000563	MB1_B_000563A-1	COc1ccc(cc1)C2Sc3ccccc3N=C4C2=C(O)c5ccccc45		96	845	GNF-Pf-5129	GNF	0.2383	Drug-like	0	3	371.452	1	4.978		MMV-B-APRIL2013	A09
89	MMV665850	MB1_B_665850A-2	Oc1ccc(Cl)cc1CNc2nc3ccccc3[nH]2		95	ND	GNF-Pf-3183	GNF	0.921	Drug-like	0	4	273.718	3	3.229		MMV-B-APRIL2013	A10
90	MMV665817	MB1_B_665817A-2	CC(C)(C)CC(C)(C)NCC(O)COc1ccc2CCCc2c1		78	ND	SJ000174715	StJude	4.4176	Drug-like	0	3	319.482	2	4.331		MMV-B-APRIL2013	A11
91	MMV665979	MB1_B_665979A-2	FC(F)(F)c1cccc(CNC2CCN(CCc3ccccc3)CC2)c1		96	685	GNF-Pf-1686	GNF	0.1742	Drug-like	0	2	362.432	1	4.325		MMV-B-APRIL2013	B02
92	MMV665928	MB1_B_665928A-2	CCC(C)NCC(O)(c1ccc(Cl)cc1)c2ccc(Cl)cc2		98	642	GNF-Pf-4606;TCMDC-123502	GNF;GSK	0.639;0.843460255	Drug-like	0	2	338.271	2	4.875		MMV-B-APRIL2013	B03
93	MMV666105	MB1_B_666105A-2	COCCN(C(C(=O)NCc1ccc(OC)cc1)c2ccc(cc2)C(C)C)C(=O)Cc3cccs3		92	1190	TCMDC-125625	GSK	0.844598911	Drug-like	0	6	494.646	1	4.641		MMV-B-APRIL2013	B04
94	MMV666072	MB1_B_666072A-2	COCCNC(=O)c1ccc(OC2CCN(Cc3ccc(F)c(F)c3)CC2)c(Cl)c1		91	ND	TCMDC-124653	GSK	1.488291423	Drug-like	0	5	438.895	1	3.66		MMV-B-APRIL2013	B05
95	MMV000653	MB1_B_000653A-2	CCOc1ccccc1CNC(=O)C2C(N(CC(C)C)C(=O)c3ccccc23)c4cccs4		97	1320	SJ000101277	StJude	1.4331	Drug-like	0	5	462.604	1	4.783		MMV-B-APRIL2013	B06
96	MMV000620	MB1_B_000620A-1	CC(O)(C(CN1CCCCC1)c2ccccc2)c3ccc(Cl)cc3		94	ND	SJ000093125	StJude	0.9157	Drug-like	0	2	343.89	1	4.722		MMV-B-APRIL2013	B07
97	MMV665909	MB1_B_665909A-1	Brc1ccccc1C(=O)Nc2nc(cs2)c3ccccn3		97	1360	SJ000232807	StJude	4.5278	Drug-like	0	4	360.228	1	3.585		MMV-B-APRIL2013	B08
98	MMV665940	MB1_B_665940A-2	CCOc1ccc(C=CC2=NC(=O)c3ccccc3O2)cc1		95	560	SJ000033445	StJude	0.1875	Drug-like	0	4	293.317	0	3.941		MMV-B-APRIL2013	B09
99	MMV665891	MB1_B_665891A-2	c1ccc(cc1)c2ccc(cc2)c3nc4ccccc4[nH]3		52	1070	TCMDC-125494	GSK	0.809019272	Drug-like	0	2	270.328	1	4.789		MMV-B-APRIL2013	B10
100	MMV665899	MB1_B_665899A-2	Fc1ccccc1C(=O)N(Cc2ccc(Cl)cc2)c3ccccn3		59	ND	TCMDC-124909	GSK	1.019766606	Drug-like	0	3	340.779	0	4.662		MMV-B-APRIL2013	B11
101	MMV665961	MB1_B_665961A-2	CCN(CC)CCCNc1nc(nc2ccccc12)c3ccc(Cl)cc3		92	ND	SJ000025534	StJude	15	Drug-like	0	4	368.903	1	4.446		MMV-B-APRIL2013	C02
102	MMV665929	MB1_B_665929A-2	CCCCNCC(O)(c1ccc(Cl)cc1)c2ccc(Cl)cc2		97	843	GNF-Pf-4934	GNF	0.72	Drug-like	0	2	338.271	2	4.954		MMV-B-APRIL2013	C03
103	MMV666108	MB1_B_666108A-1	Clc1ccc(cc1)C2(CN3CCC(CC3)NC(=O)CCc4occc4)CCC2		96	1140	TCMDC-124834	GSK	1.449258957	Drug-like	0	4	400.942	1	3.86		MMV-B-APRIL2013	C04
104	MMV665948	MB1_B_665948A-2	Oc1ccccc1NC(=O)c2oc(cc2)c3ccc(Cl)cc3Cl		97	ND	SJ000159330	StJude	2.4589	Drug-like	0	4	348.18	2	4.906		MMV-B-APRIL2013	C05
105	MMV006188	MB1_B_006188A-0	Clc1ccc(cc1)S(=O)(=O)N2CCC(CC2)C(=O)NCc3occc3		94	890.5	GNF-Pf-4692	GNF	0.514	Drug-like	0	6	382.862	1	2.056		MMV-B-APRIL2013	C06
106	MMV001230	MB1_B_001230A-2	CCOc1cccc2sc(nc12)N(Cc3cccnc3)C(=O)C4CCCCC4		94	ND	SJ000260231	StJude	3.0426	Drug-like	0	5	395.518	0	4.673		MMV-B-APRIL2013	C07
107	MMV665918	MB1_B_665918A-2	Fc1cccc(c1)c2nnc3ccc(SCC(=O)Nc4ccc5OCOc5c4)nn23		92	ND	GNF-Pf-4010	GNF	2.107	Drug-like	0	8	423.42	1	3.469		MMV-B-APRIL2013	C08
108	MMV665799	MB1_B_665799A-2	COc1ccc(cc1)C(=O)Nc2ccc(Cl)cc2C(=O)Nc3ccncc3		93	ND	TCMDC-123739	GSK	0.822437414	Drug-like	0	6	381.812	2	2.896		MMV-B-APRIL2013	C09
109	MMV665826	MB1_B_665826A-2	COc1cccc(NC(=O)Cn2c(C)c(C#N)c3ccccc23)c1		95	1090	GNF-Pf-5336;TCMDC-125424	GNF;GSK	0.0796;0.878200777	Drug-like	0	5	319.357	1	2.973		MMV-B-APRIL2013	C10
110	MMV665807	MB1_B_665807A-2	Oc1ccc(Cl)cc1C(=O)Nc2cccc(c2)C(F)(F)F		93	ND	SJ000010289	StJude	0.9733	Drug-like	0	3	315.675	2	3.979		MMV-B-APRIL2013	C11
111	MMV665946	MB1_B_665946A-0	CC(=CCN1CCC(CC1)C(=O)Nc2ccc(cc2)c3nc4ccccc4[nH]3)C		96	1160	TCMDC-124613;SJ000218556	GSK;StJude	0.908407617;1.3407	Drug-like	0	5	388.505	2	4.483		MMV-B-APRIL2013	D02
112	MMV665935	MB1_B_665935A-2	FC(F)(F)c1ccc(Nc2nnnc3ccccc23)cc1		77	ND	GNF-Pf-1568;TCMDC-125603	GNF;GSK	7.72;0.692217217	Drug-like	0	4	290.243	1	3.126		MMV-B-APRIL2013	D03
113	MMV666102	MB1_B_666102A-2	CN(C)c1ccc(cc1)c2nc3cc(N)ccc3[nH]2		64	ND	TCMDC-123859	GSK	0.239309041	Drug-like	0	4	252.314	2	2.686		MMV-B-APRIL2013	D04
114	MMV666061	MB1_B_666061A-0	COc1cccc(O)c1CN2CCC3(CCCN(Cc4ccc(F)cc4)C3)C2		95	530	TCMDC-124635	GSK	0.865109441	Drug-like	0	4	384.487	1	4.12		MMV-B-APRIL2013	D05
115	MMV008149	MB1_B_008149A-2	Cc1c(C)n(Cc2ccc(F)cc2)c3ccc(cc13)C(=O)NCc4occc4		52	ND	GNF-Pf-4602	GNF	0.0782	Drug-like	0	4	376.423	1	4.723		MMV-B-APRIL2013	D06
116	MMV019074	MB1_B_019074A-1	CCN1CCN(CC1)c2cc(C)c3cc(NC(=O)c4ccc(OC)c(OC)c4)ccc3n2		99	1860	TCMDC-123598	GSK	1.028437266	Drug-like	0	7	434.531	1	4.261		MMV-B-APRIL2013	D07
117	MMV665914	MB1_B_665914A-2	COc1ccccc1N2CCN(CC2)C(CNS(=O)(=O)c3ccc(Cl)cc3)c4cccnc4		93	ND	SJ000241478	StJude	15	Drug-like	0	7	487.014	1	3.618		MMV-B-APRIL2013	D08
118	MMV665798	MB1_B_665798A-2	FC(F)(F)c1cccc(Nc2nc(nc3ncccc23)c4ccccc4)c1		74	ND	TCMDC-125597	GSK	0.801927711	Drug-like	0	4	366.339	1	4.447		MMV-B-APRIL2013	D09
119	MMV665902	MB1_B_665902B-1	OC(CN1C(=N)N(CCN2CCCCC2)c3ccccc13)c4cccc(Br)c4		98	893	TCMDC-125140	GSK	1.135533534	Drug-like	0	5	443.38	2	4.036		MMV-B-APRIL2013	D10
120	MMV665888	MB1_B_665888A-2	Oc1ccccc1NC(=O)c2ccc(Oc3cccc(c3)C(=O)Nc4ccccc4O)cc2		91	ND	TCMDC-125220	GSK	0.798516352	Drug-like	0	7	440.447	4	4.475		MMV-B-APRIL2013	D11
121	MMV666067	MB1_B_666067A-1	COc1ccc(CNC2CCN(CC2)c3ccc(NC(=O)c4cccc(Cl)c4)cc3)cc1OC		97	663	TCMDC-124658	GSK	1.016383845	Drug-like	0	6	479.998	2	4.566		MMV-B-APRIL2013	E02
122	MMV665939	MB1_B_665939A-2	Fc1ccc(cc1)C(=O)Nc2ccsc2C(=O)NC3CCCCC3		86	ND	TCMDC-123789	GSK	1.212805539	Drug-like	0	4	346.419	2	3.839		MMV-B-APRIL2013	E03
123	MMV009060	MB1_B_009060A-2	CCN(CC)c1ccc(NC(=O)c2cccs2)cc1		88	ND	GNF-Pf-4077	GNF	0.414	Drug-like	0	3	274.381	1	3.427		MMV-B-APRIL2013	E04
124	MMV666110	MB1_B_666110A-0	CC(CCC(=C)C)N1CCC(CC1)N2CCC(CC2)C(=O)NCCc3ccccc3		96	1750	SJ000217121	StJude	4.2594	Drug-like	0	4	411.623	1	4.233		MMV-B-APRIL2013	E05
125	MMV019758	MB1_B_019758A-1	COc1ccc(cc1OC)C(=O)Nc2ccc3nc(cc(C)c3c2)N4CCCCC4		76	ND	TCMDC-124422	GSK	0.993556306	Drug-like	0	6	405.489	1	4.252		MMV-B-APRIL2013	E06
126	MMV000498	MB1_B_000498A-1	CCN(CC)c1cc(C)c2cc(NC(=O)c3cccc(OC)c3)ccc2n1		97	ND	SJ000059269	StJude	4.7744	Drug-like	0	5	363.453	1	4.669		MMV-B-APRIL2013	E07
127	MMV665913	MB1_B_665913A-1	CCOc1ccc(cc1)c2nc(NC(=O)c3cccc(c3)S(=O)(=O)C)sc2C		95	ND	SJ000262541	StJude	15	Drug-like	0	6	416.514	1	3.562		MMV-B-APRIL2013	E08
128	MMV665789	MB1_B_665789A-2	CC(NCc1ccccc1)c2cc(Cl)ccc2O		95	603	GNF-Pf-5245	GNF	0.592	Drug-like	0	2	261.747	2	3.751		MMV-B-APRIL2013	E09
129	MMV665901	MB1_B_665901A-2	Brc1ccc(cc1)c2oc(cc2)C(=O)Nc3ccc(CN4CCOCC4)cc3		96	1360	TCMDC-123781	GSK	1.120307298	Drug-like	0	5	441.318	1	4.329		MMV-B-APRIL2013	E10
130	MMV666069	MB1_B_666069A-1	COc1ccc(CCN2CCC(CN(C)Cc3cnn(c3)c4ccccc4)CC2)cc1		96	1430	TCMDC-124632	GSK	1.159498119	Drug-like	0	5	418.574	0	4.707		MMV-B-APRIL2013	E11
131	MMV666080	MB1_B_666080A-1	Oc1c(ccc2cccnc12)C(NC(=O)c3ccccc3)c4ccccc4		95	1170	GNF-Pf-4651;TCMDC-123701	GNF;GSK	0.533;0.427857973	Drug-like	0	4	354.401	2	4.178		MMV-B-APRIL2013	F02
132	MMV666081	MB1_B_666081A-1	CCCc1c(C)nc2ccccc2c1O		88	ND	GNF-Pf-4557	GNF	0.63	Drug-like	0	2	201.264	1	3.455		MMV-B-APRIL2013	F03
133	MMV666009	MB1_B_666009A-0	CN1C(N(C)c2ccccc12)c3ccc4OCOc4c3		60	994	GNF-Pf-420	GNF	1.117	Drug-like	0	4	268.31	0	3.524		MMV-B-APRIL2013	F04
134	MMV019313	MB1_B_019313A-2	CN1C(=O)c2cc(sc2c3ccccc13)C(=O)NCCCN4CCCCCC4		97	669	TCMDC-123889	GSK	0.689489803	Drug-like	0	5	397.534	1	3.536		MMV-B-APRIL2013	F05
135	MMV019746	MB1_B_019746A-2	Cc1ccc(Cl)cc1N2CCN(CCCNC(=O)C3CCN(CC3)c4nc5ccccc5[nH]4)CC2		97	1330	TCMDC-124405	GSK	0.895492448	Drug-like	0	7	495.059	2	4.09		MMV-B-APRIL2013	F06
136	MMV019064	MB1_B_019064A-1	COc1cccc(c1)c2nn(C)c3sc(cc23)C(=O)NCCN4CCN(CC4)c5ccccc5F		91	1300	TCMDC-123585	GSK	0.954986826	Drug-like	0	7	493.596	1	4.623		MMV-B-APRIL2013	F07
137	MMV011944	MB1_B_011944A-2	n1c(NCCO)c2c(cccc2)nc1Nc3cccc(OC)c3			854	GNF-Pf-3383;TCMDC-124573	GNF;GSK	0.1146;0.150725395	Drug-like	0	6	310.35	3	2.141		MMV-B-APRIL2013	F08
138	MMV665803	MB1_B_665803A-1	CCOc1cc(Cl)c(cc1OCC)C(C)NC(=O)c2cccc(OC)c2		98	728	TCMDC-125450	GSK	0.956425556	Drug-like	0	5	377.862	1	4.311		MMV-B-APRIL2013	F09
139	MMV665857	MB1_B_665857A-0	CCOc1c(Cl)cc(CNC(C)C(O)c2ccccc2)cc1OC		98	ND	GNF-Pf-2198	GNF	1.654	Drug-like	0	4	349.852	2	3.798		MMV-B-APRIL2013	F10
140	MMV666071	MB1_B_666071A-1	Cc1oc(CN2CCC(CC2)C(=O)Nc3ccc(cc3)c4cc5ccccc5[nH]4)cc1		77	ND	TCMDC-124634	GSK	1.424964675	Drug-like	0	5	413.511	2	4.59		MMV-B-APRIL2013	F11
141	MMV019780	MB1_B_019780A-1	Cc1cc(C)c2nc(sc2c1)N3CCC(CC3)C(=O)NCCCN4CCC(CC4)N5CCCCC5		98	697	TCMDC-124448	GSK	0.837578346	Drug-like	0	6	497.739	1	3.879		MMV-B-APRIL2013	G02
142	MMV666093	MB1_B_666093A-2	CCCC(N1CCN(CC1)C(=O)c2occc2)c3nnnn3C4CCCCC4		82	ND	GNF-Pf-4309	GNF	1.333	Drug-like	0	8	386.491	0	3.005		MMV-B-APRIL2013	G03
143	MMV665953	MB1_B_665953A-2	Fc1ccc(NC(=O)Nc2ccc(Cl)c(Cl)c2)cc1Cl		95	2060	SJ000146666	StJude	5.406	Drug-like	0	3	333.573	2	4.721		MMV-B-APRIL2013	G04
144	MMV000648	MB1_B_000648A-2	COc1ccccc1CNC(=O)C2C(N(CC(C)C)C(=O)c3ccccc23)c4cccs4		97	ND	SJ000101251	StJude	3.1587	Drug-like	0	5	448.577	1	4.434		MMV-B-APRIL2013	G05
145	MMV019662	MB1_B_019662A-2	COc1ccc(cc1)N2CCN(CC2)C(CNC(=O)C3CCCCC3)c4ccc5OCOc5c4		97	1110	TCMDC-124312	GSK	0.565598476	Drug-like	0	7	465.584	1	4.632		MMV-B-APRIL2013	G06
146	MMV007571	MB1_B_007571A-1	Cc1ccc(CSCc2oc(cc2)C(=O)NC3CC3)cc1		97	635	GNF-Pf-5244	GNF	0.418	Drug-like	0	3	301.403	1	3.619		MMV-B-APRIL2013	G07
147	MMV007617	MB1_B_007617A-2	CC(C)c1ccc(Cn2c(CCNC(=O)C)nc3ccccc23)cc1		97	1790	GNF-Pf-5056	GNF	0.764	Drug-like	0	4	335.443	1	3.897		MMV-B-APRIL2013	G08
148	MMV665796	MB1_B_665796A-1	CCOc1cc(Br)c(cc1OCC)C(C)NC(=O)c2cccc(OC)c2		96	1430	TCMDC-123742	GSK	0.168318959	Drug-like	0	5	422.313	1	4.395		MMV-B-APRIL2013	G09
149	MMV665906	MB1_B_665906A-2	Cc1ccc(c(O)c1)c2cc([nH]n2)C(=O)Nc3ccc(cc3)S(=O)(=O)N4CCCCC4		94	535	TCMDC-124305	GSK	1.765451986	Drug-like	0	8	440.515	3	3.575		MMV-B-APRIL2013	G10
150	MMV665954	MB1_B_665954A-1	O=C(NCC1Cc2cccc(c2O1)c3ccncc3)c4csc5CCCCc45		87	1720	SJ000310535	StJude	8.7397	Drug-like	0	4	390.498	1	4.186		MMV-B-APRIL2013	G11
151	MMV019738	MB1_B_019738A-1	Cc1[nH]c(cc1C(=O)NC2CCN(Cc3ccccc3)CC2)c4ccc(F)cc4		99	771	TCMDC-124396	GSK	1.129950484	Drug-like	0	4	391.481	2	3.986		MMV-B-APRIL2013	H02
152	MMV666075	MB1_B_666075A-0	COc1ccc(cc1)C2N(C)c3ccccc3N2C		62	ND	SJ000001128	StJude	15	Drug-like	0	3	254.327	0	3.739		MMV-B-APRIL2013	H03
153	MMV666070	MB1_B_666070A-1	FC(F)(F)c1cccc(CNC2CCN(CC2)c3ccc(cc3)C(=O)NC4CCCC4)c1		93	ND	TCMDC-124644	GSK	1.326938908	Drug-like	0	4	445.52	2	4.703		MMV-B-APRIL2013	H04
154	MMV142383	MB1_B_142383A-2	CC(C)(C)c1ccc(cc1)C(=O)Nc2nc3ccccc3s2		81	ND	SJ000007534	StJude	15	Drug-like	0	3	310.413	1	4.64		MMV-B-APRIL2013	H05
155	MMV000788	MB1_B_000788A-1	CC(C)OCc1cc(CN2CCN(CC2)c3cccc(Cl)c3)c(O)c4ncccc14		98	697	SJ000117455	StJude	0.9409	Drug-like	0	5	425.951	1	4.672		MMV-B-APRIL2013	H06
156	MMV000561	MB1_B_000561A-1	CCCN(CCC)CCCNC(=O)c1cc2c(nn(C)c2s1)c3ccc(OC)c(OC)c3		98	1430	SJ000071854	StJude	4.0426	Drug-like	0	7	458.617	1	4.579		MMV-B-APRIL2013	H07
157	MMV000248	MB1_B_000248A-2	CCN(CC)CCN1C(=N)N(CC(O)c2ccc(Cl)c(Cl)c2)c3ccccc13		97	718.5	TCMDC-124062;SJ000018645	GSK;StJude	0.785066717;0.9074	Drug-like	0	5	421.363	2	4.397		MMV-B-APRIL2013	H08
158	MMV665879	MB1_B_665879A-2	CC(C)(C)C(=O)Nc1ccc(cc1)C(=O)Nc2cccc(c2)c3nc4ccccc4[nH]3		91	ND	TCMDC-123720	GSK	0.281735117	Drug-like	0	6	412.484	3	4.721		MMV-B-APRIL2013	H09
159	MMV665890	MB1_B_665890A-2	COc1ccc(cc1OC)c2nonc2NC(=O)c3cccc(C)c3		95	ND	TCMDC-125399	GSK	0.806394498	Drug-like	0	7	339.345	1	3.358		MMV-B-APRIL2013	H10
160	MMV666116	MB1_B_666116A-1	Oc1ccccc1CN2CCC3(CCCN(Cc4ccccc4F)C3)C2		98	548	TCMDC-124620	GSK	0.679327243	Drug-like	0	3	354.461	1	4.136		MMV-B-APRIL2013	H11
161	MMV006913	MB1_C_006913A-2	Cc1nc2ccccc2c(O)c1CC=C		85	1290	GNF-Pf-3982	GNF	0.707	Drug-like	0	2	199.248	1	3.064		MMV-C-APRIL2013	A02
162	MMV008127	MB1_C_008127A-2	CN1CCN(CC1)c2c3CCCc3c(C#N)c4nc5ccccc5n24	42		4000	GNF-Pf-1701	GNF	1.181	Drug-like	0	5	331.414	0	3.93		MMV-C-APRIL2013	A03
163	MMV403679	MB1_C_403679A-2	c1(c(cnn1c2cccc(C)c2)C(=O)N3)N=C3n4nc(C)cc4NC(=O)c5cc(cccc6)c6o5			929	NA	Commercial libraries	NA	Drug-like	0	10	465.463	2	4.339		MMV-C-APRIL2013	A04
164	MMV006545	MB1_C_006545A-0	c12c(ncnc1NCCN(CC)CC)c3c(ccc(Br)c3)[nH]2			707	GNF-Pf-3274	GNF	0.288	Drug-like	0	5	362.268	2	3.905		MMV-C-APRIL2013	A05
165	MMV019700	MB1_C_019700A-2	Clc1cc(NC(=O)c2oc(Br)cc2)ccc1N3CCCCC3		96	735	TCMDC-124350	GSK	0.549454325	Drug-like	0	4	383.667	1	4.321		MMV-C-APRIL2013	A06
166	MMV019670	MB1_C_019670A-2	O=C(Nc1ccc(cc1)N2CCN(Cc3ccccc3)CC2)c4cccs4		59	1075	TCMDC-124320	GSK	0.769381434	Drug-like	0	4	377.503	1	4.271		MMV-C-APRIL2013	A07
167	MMV001344	MB1_C_001344A-2	CC1CC(C)CN(C1)C(=O)c2ccc(Cl)cc2Cl		95	755.5	SJ000298272	StJude	1.3211	Drug-like	0	2	286.197	0	4.128		MMV-C-APRIL2013	A08
168	MMV011795	MB1_C_011795A-1	Oc1ccccc1CN2CCN(CC2)C(c3ccccc3)c4ccccc4		97	611	GNF-Pf-3125;TCMDC-124458	GNF;GSK	0.744;0.760604086	Drug-like	0	3	358.476	1	4.814		MMV-C-APRIL2013	A09
169	MMV019124	MB1_C_019124A-1	COc1cc(OC)cc(c1)C(=O)Nc2ccc(cc2)c3nc4ccccc4[nH]3		92	1089.5	TCMDC-123658	GSK	0.505882901	Drug-like	0	6	373.405	2	4.022		MMV-C-APRIL2013	A10
170	MMV006767	MB1_C_006767A-2	COc1cc2cc(C(=O)Nc3ccccc3)c(N)nc2cc1OC		99	927	GNF-Pf-3828;TCMDC-123992	GNF;GSK	0.409;1.129870807	Drug-like	0	6	323.346	2	2.56		MMV-C-APRIL2013	A11
171	MMV007808	MB1_C_007808A-0	COc1nc(Nc2ccc(cc2)C(C)C)nc(OC)n1		88	1140	GNF-Pf-3261	GNF	0.677	Drug-like	0	6	274.318	1	3.582		MMV-C-APRIL2013	B02
172	MMV019017	MB1_C_019017A-2	n(CC(CNCCOC)O)(c1c2cc(Cl)cc1)c3c2cc(Cl)cc3			1010	TCMDC-123535	GSK	0.051963352	Drug-like	0	4	367.27	2	3.819		MMV-C-APRIL2013	B03
173	MMV396681	MB1_C_396681A-2	n1(nc(C)cc1NC(=O)c(cccc2C(F)(F)F)c2)c3scc(c(ccc(OCO4)c45)c5)n3			959	NA	Commercial libraries	NA	Drug-like	0	7	472.44	1	4.902		MMV-C-APRIL2013	B04
174	MMV006587	MB1_C_006587A-2	c12c(ncnc1NCCCN(CC3)CCO3)c4c(ccc(Cl)c4)[nH]2			700	GNF-Pf-4478	GNF	0.1089	Drug-like	0	6	345.827	2	2.401		MMV-C-APRIL2013	B05
175	MMV019202	MB1_C_019202A-0	CCOc1cccc(c1)C(=O)Nc2ccc(cc2)c3nc4ccccc4[nH]3		ND	ND	TCMDC-123752	GSK	1.007042265	Drug-like	0	5	357.405	2	4.387	Solubility issue at 5 uM. % inh. At 2.5 uM is 97	MMV-C-APRIL2013	B06
176	MMV000848	MB1_C_000848A-2	OC(CNC1CCCC1)Cn2c3ccccc3c4ccccc24		97	660	SJ000130653	StJude	1.0825	Drug-like	0	3	308.417	2	4.023		MMV-C-APRIL2013	B07
177	MMV020275	MB1_C_020275A-1	Clc1ccc2nc(cc(C(=O)NC3CCN(Cc4ccccc4)CC3)c2c1)c5ccncc5		92	1020	TCMDC-124995	GSK	0.92028983	Drug-like	0	5	456.967	1	4.379		MMV-C-APRIL2013	B08
178	MMV019918	MB1_C_019918A-2	Clc1cc(Br)ccc1c2oc(CNCC3CCNCC3)cc2		96	800.5	TCMDC-124617	GSK	1.505109065	Drug-like	0	3	383.71	2	3.925		MMV-C-APRIL2013	B09
179	MMV075490	MB1_C_075490A-1	CCOc1ccc(cc1)C2N(C)c3ccccc3N2C		72	941	GNF-Pf-2450;SJ000001130	GNF;StJude	0.2495;15	Drug-like	0	3	268.353	0	4.088		MMV-C-APRIL2013	B10
180	MMV396633	MB1_C_396633A-1	c1(OCC)c(OCC)cc(cc1Cl)CN([H])C(C)C(O)c2ccccc2			1240	NA	Commercial libraries	NA	Drug-like	0	4	363.878	2	4.147		MMV-C-APRIL2013	B11
181	MMV007374	MB1_C_007374A-1	CCc1ccc(Nc2cc(C)nc3nc(C)nn23)cc1	81		4000	GNF-Pf-4080	GNF	0.574	Drug-like	0	5	267.329	1	3.51		MMV-C-APRIL2013	C02
182	MMV396719	MB1_C_396719A-2	n1(c2c(cccc2)n3)c3c4c(cccc4)NC1(C)c5cccc(OC)c5			1150	NA	Commercial libraries	NA	Drug-like	0	4	341.406	1	4.809		MMV-C-APRIL2013	C03
183	MMV396744	MB1_C_396744A-2	n1(CCc2ccccc2F)c3c(nc4c(cccc4)n3)c(C(=O)NCC(C)C)c1N			832	NA	Commercial libraries	NA	Drug-like	0	6	405.468	2	4.309		MMV-C-APRIL2013	C04
184	MMV006706	MB1_C_006706A-2	n1(c2c(cccc2)n3)c3c(C#N)c(C)cc1N(CC4)CCN4C5CCCC5			683	GNF-Pf-3245	GNF	0.743	Drug-like	0	5	359.467	0	4.761		MMV-C-APRIL2013	C05
185	MMV009108	MB1_C_009108B-1	CCN(CC)S(=O)(=O)c1ccc(cc1)c2csc(Nc3ccc(C)c(C)c3)n2		97	641	GNF-Pf-3616	GNF	2.104	Drug-like	0	5	415.572	1	4.474		MMV-C-APRIL2013	C06
186	MMV020700	MB1_C_020700A-2	CC(=O)Nc1nnc(SCc2c(C)cc(cc2C)C(C)(C)C)s1		96	871	TCMDC-125446	GSK	0.704454111	Drug-like	0	4	349.514	1	4.464		MMV-C-APRIL2013	C07
187	MMV007906	MB1_C_007906A-2	CCCCOc1ccc(cc1)C(=O)Nc2cc(C)on2		73	ND	GNF-Pf-4449	GNF	3.161	Drug-like	0	5	274.315	1	3.065		MMV-C-APRIL2013	C08
188	MMV008270	MB1_C_008270A-1	Oc1c2CCCCc2nc3cc(nn13)c4ccccc4		77	ND	GNF-Pf-780	GNF	1.927	Drug-like	0	4	265.31	1	3.867		MMV-C-APRIL2013	C09
189	MMV019127	MB1_C_019127A-2	CCN(Cc1ccccc1)C2CCN(Cc3cc(Br)ccc3O)CC2		97	625	TCMDC-123661	GSK	0.823273403	Drug-like	0	3	403.356	1	4.453		MMV-C-APRIL2013	C10
190	MMV396794	MB1_C_396794B-1	c1(Cl)c(ccc(Cl)c1)OCC(O)CNC(C)(C)CC(C)(C)C			1160	NA	Commercial libraries	NA	Drug-like	0	3	348.308	2	4.603		MMV-C-APRIL2013	C11
191	MMV396736	MB1_C_396736A-1	n(CC(CNCC1CCCO1)O)(c2c3cc(Cl)cc2)c4c3cc(Cl)cc4			1060	NA	Commercial libraries	NA	Drug-like	0	4	393.307	2	4.308		MMV-C-APRIL2013	D02
192	MMV306025	MB1_C_306025A-1	C1(=NC(N(C)C2=O)=O)C2=NC(=NN1CC)c3ccc(C(=O)OC)cc3			693	NA	Commercial libraries	NA	Drug-like	0	9	341.321	0	1.435		MMV-C-APRIL2013	D03
193	MMV056726	MB1_C_056726A-2	COc1cc(SC)ccc1C(=O)N2CCCC(C)C2	45		4000	SJ000161789	StJude	9.806	Drug-like	0	3	279.398	0	3.005		MMV-C-APRIL2013	D04
194	MMV274073	MB1_C_274073A-2	c1(cc(C)nc(ccc(OC)c2)c12)Nc3ccccc3O			686	NA	Commercial libraries	NA	Drug-like	0	4	280.321	2	3.59		MMV-C-APRIL2013	D05
195	MMV018984	MB1_C_018984A-2	Cc1onc(NC(=O)c2ccc(cc2)c3ccccc3)c1		95	693	TCMDC-123478	GSK	1.023587891	Drug-like	0	4	278.305	1	3.271		MMV-C-APRIL2013	D06
196	MMV000911	MB1_C_000911A-2	Cc1ccc(NC(=O)Nc2cccc(Cl)c2)cc1F		52	ND	SJ000150566	StJude	15	Drug-like	0	3	278.709	2	3.879		MMV-C-APRIL2013	D07
197	MMV007430	MB1_C_007430A-2	Brc1ccc(cc1)S(=O)(=O)N2CCC(CC2)C(=O)NCc3occc3		93	939	GNF-Pf-4287	GNF	0.362	Drug-like	0	6	427.313	1	2.14		MMV-C-APRIL2013	D08
198	MMV007977	MB1_C_007977A-1	Clc1ccc(C=CC2=NC(=O)c3ccccc3O2)cc1		76	995	GNF-Pf-3717;GNF-Pf-287	GNF;GNF	1.104;1.853	Drug-like	0	3	283.709	0	4.273		MMV-C-APRIL2013	D09
199	MMV020654	MB1_C_020654A-2	CCC(O)c1ccc(Br)cc1NC(=O)c2cccc(Cl)c2		97	640.5	TCMDC-125394	GSK	1.023183393	Drug-like	0	3	368.653	2	4.324		MMV-C-APRIL2013	D10
200	MMV665883	MB1_C_665883A-2	O=C(Nc1cccc(c1)C(=O)Nc2cccc(c2)c3nc4ccccc4[nH]3)c5occc5		95	745	TCMDC-125185	GSK	0.360209668	Drug-like	0	7	422.435	3	4.235		MMV-C-APRIL2013	D11
201	MMV084940	MB1_C_084940A-0	C1(=NC(C)(Cc(cc(OC)c(OC)c2)c23)C)C3=NNC1=O			1040	GNF-Pf-34	GNF	1.578	Drug-like	0	6	287.314	1	1.74		MMV-C-APRIL2013	E02
202	MMV396715	MB1_C_396715A-2	n1(c2c(cccc2)n3)c3c4c(cccc4)NC1(C)c5ccccc5			1730	NA	Commercial libraries	NA	Drug-like	0	3	311.38	1	4.826		MMV-C-APRIL2013	E03
203	MMV000963	MB1_C_000963A-2	n1c(NCc2ccccc2)c3c(cccc3)nc1Nc(cc4)ccc4OC			589	GNF-Pf-3570;SJ000171111	GNF;StJude	0.2125;1.3075	Drug-like	0	5	356.42	2	4.264		MMV-C-APRIL2013	E04
204	MMV006319	MB1_C_006319A-2	Cc1cc(Nc2cccc(F)c2)nc(NCc3ccccc3)n1	97		662	GNF-Pf-2534	GNF	0.0722	Drug-like	0	4	308.353	2	3.432		MMV-C-APRIL2013	E05
205	MMV000972	MB1_C_000972A-2	OC1(CC(=O)c2ccccc2O1)C(F)(F)C(F)(F)F		95	ND	SJ000175059	StJude	2.5741	Drug-like	0	3	282.163	1	2.625		MMV-C-APRIL2013	E06
206	MMV020490	MB1_C_020490A-1	Clc1ccc2nc(cc(C(=O)NC3CCN(Cc4ccccc4)CC3)c2c1)c5cccnc5		91	1010	TCMDC-125223	GSK	0.759488024	Drug-like	0	5	456.967	1	4.379		MMV-C-APRIL2013	E07
207	MMV001318	MB1_C_001318A-2	Clc1cccc(NC(=O)Nc2ccc(Br)cc2)c1		94	ND	SJ000292636	StJude	15	Drug-like	0	3	325.588	2	3.935		MMV-C-APRIL2013	E08
208	MMV007978	MB1_C_007978A-2	CCOc1ccc(CCNC(=O)c2cccs2)cc1OCC		95	ND	GNF-Pf-4376	GNF	0.89	Drug-like	0	4	319.419	1	3.561		MMV-C-APRIL2013	E09
209	MMV020660	MB1_C_020660A-2	COc1ccc(cc1OC)c2nonc2NC(=O)c3cccc(Cl)c3		ND	ND	TCMDC-125401	GSK	0.875822342	Drug-like	0	7	359.764	1	3.536	Solubility issue at 5 uM. % inh. At 2.5 uM is 97	MMV-C-APRIL2013	E10
210	MMV665904	MB1_C_665904A-2	COCCN1C(=Nc2ccccc2C1=O)C		59	ND	TCMDC-124916	GSK	1.455710512	Drug-like	0	4	218.252	0	0.904		MMV-C-APRIL2013	E11
211	MMV396632	MB1_C_396632A-1	c1(OCC)c(OC)cc(cc1Cl)CN([H])CC(O)c2ccccc2			1050	NA	Commercial libraries	NA	Drug-like	0	4	335.825	2	3.42		MMV-C-APRIL2013	F02
212	MMV007875	MB1_C_007875A-2	COc1ccc2nc(C)cc(Nc3ccc(Cl)cc3)c2c1	95		2000	GNF-Pf-376;TCMDC-124236	GNF;GSK	1.226;0.946447699	Drug-like	0	3	298.767	1	4.497		MMV-C-APRIL2013	F03
213	MMV006820	MB1_C_006820A-2	CCCCc1c(C)nc2c(OC)cccc2c1O	92		4000	GNF-Pf-2985	GNF	1.689	Drug-like	0	3	245.317	1	3.895		MMV-C-APRIL2013	F04
214	MMV396749	MB1_C_396749A-2	C12(Nc(cccc3)c3c4n1c5c(cccc5)n4)C(=O)Nc(ccc(OC)c6)c26			928	NA	Commercial libraries	NA	Drug-like	0	6	368.388	2	3.868		MMV-C-APRIL2013	F05
215	MMV011576	NO SAMPLE	CCOC(=O)C1CCN(CC1)C(=O)CN2C(c3ccccc3C2=O)c4c[nH]c5ccccc45		98	1175	GNF-Pf-4442	GNF	0.519	Drug-like	0	7	445.51	1	2.845		NO SAMPLE	F06
216	MMV020651	MB1_C_020651A-2	Clc1ccc(Cl)c(c1)c2oc(cc2)C(=O)Nc3ccc(CN4CCOCC4)cc3		97	1945	TCMDC-125390	GSK	0.612909011	Drug-like	0	5	431.312	1	4.909		MMV-C-APRIL2013	F07
217	MMV000483	MB1_C_000483A-2	CCOc1cc2CCNC(c3cc(C)c(O)c(C)c3)c2cc1OCC		97	683	SJ000053546	StJude	1.8276	Drug-like	0	4	341.444	2	4.449		MMV-C-APRIL2013	F08
218	MMV019266	MB1_C_019266A-2	Cc1sc2ncnc(Sc3nc4ccccc4[nH]3)c2c1C		100	614.5	TCMDC-123835	GSK	0.25505685	Drug-like	0	4	312.413	1	4.458		MMV-C-APRIL2013	F09
219	MMV001049	MB1_C_001049A-2	CC(C)c1ccc(CNCC(O)c2ccccc2)cc1		96	1260	SJ000210583	StJude	1.3455	Drug-like	0	2	269.381	2	3.634		MMV-C-APRIL2013	F10
220	MMV665806	MB1_C_665806A-2	CC1CCCCC1NCC(O)Cn2c(C)c(C)c3ccccc23		96	769	SJ000113184	StJude	0.5273	Drug-like	0	3	314.465	2	4.23		MMV-C-APRIL2013	F11
221	MMV667487	MB1_C_667487A-1	CN(C)c1ccc(cc1)N2C(=NC(=NC2(C)C)N)N	95		ND	GNF-Pf-805;SJ000034418	GNF;StJude	0.01879;0.0728	Drug-like	0	6	260.338	2	1.121		MMV-C-APRIL2013	G02
222	MMV000356	MB1_C_000356A-2	c1(cc(Br)ccc1O)CN(CC2)CCN2Cc3cccc(F)c3			1030	SJ000032458	StJude	1.3986	Drug-like	0	3	379.267	1	4.156		MMV-C-APRIL2013	G03
223	MMV396705	MB1_C_396705A-2	c12c(C(=O)N(C)C(=O)N1C)n(Cc3cccc(OC)c3)c(Oc4ccccc4)n2			1390	NA	Commercial libraries	NA	Drug-like	0	8	392.408	0	3.569		MMV-C-APRIL2013	G04
224	MMV006704	MB1_C_006704A-2	CN(C)CCNc1cc(nc2ccccc12)c3ccccc3	92		4000	GNF-Pf-2323	GNF	0.692	Drug-like	0	3	291.39	1	3.91		MMV-C-APRIL2013	G05
225	MMV000760	MB1_C_000760A-2	Oc1c(CN2CCN(CC2)c3ccccc3F)cc(Br)c4cccnc14		91	ND	SJ000114056	StJude	3.7605	Drug-like	0	4	416.287	1	4.431		MMV-C-APRIL2013	G06
226	MMV007881	MB1_C_007881A-2	CCCCN(CCCC)S(=O)(=O)c1ccc(NC(=O)c2occc2)cc1		78	ND	GNF-Pf-3825	GNF	1.425	Drug-like	0	6	378.486	1	3.784		MMV-C-APRIL2013	G07
227	MMV008212	MB1_C_008212A-2	COc1ccc2nc(C)cc(Nc3cccc(O)c3)c2c1		98	969	GNF-Pf-4202	GNF	0.2284	Drug-like	0	4	280.321	2	3.59		MMV-C-APRIL2013	G08
228	MMV007363	MB1_C_007363A-2	Clc1ccc2c(ccnc2c1)N3CCCC3		97	944	GNF-Pf-5088	GNF	0.2833	Drug-like	0	2	232.709	0	3.303		MMV-C-APRIL2013	G09
229	MMV007791	MB1_C_007791A-2	CCOc1ccccc1NC(=O)CN2CCN(CC2)C(=O)c3occc3		83	ND	GNF-Pf-862	GNF	5.46	Drug-like	0	7	357.404	1	1.565		MMV-C-APRIL2013	G10
230	MMV665843	MB1_C_665843A-0	Oc1c2CCCCc2nc3ccccc13		82	ND	GNF-Pf-3796	GNF	0.628	Drug-like	0	2	199.248	1	3.294		MMV-C-APRIL2013	G11
231	MMV396595	MB1_C_396595A-2	n12c(cc(C(C)(C)C)n1)nc(CCN3Cc4ccccc4OCC)c(C3)c2O			1010	NA	Commercial libraries	NA	Drug-like	0	6	380.483	1	4.435		MMV-C-APRIL2013	H02
232	MMV396669	MB1_C_396669A-2	n1c(cc(C)nc1Nc(cc2)ccc2NC(CCc3ccccc3)=O)N4CCCC4			1070	NA	Commercial libraries	NA	Drug-like	0	6	401.504	2	3.585		MMV-C-APRIL2013	H03
233	MMV396704	MB1_C_396704A-2	c12c(ncnc1N(CC3)CCN3C)c4c(ccc(Cl)c4)[nH]2			1190	NA	Commercial libraries	NA	Drug-like	0	5	301.774	1	2.676		MMV-C-APRIL2013	H04
234	MMV019762	MB1_C_019762A-1	COc1cccc(c1)C(=O)Nc2ccc(cc2)c3nc4ccccc4[nH]3		83	ND	TCMDC-124429	GSK	0.801806303	Drug-like	0	5	343.379	2	4.038		MMV-C-APRIL2013	H05
235	MMV020505	MB1_C_020505A-2	CN(C)CCCNCc1oc(cc1)c2ccc(F)c(Cl)c2		96	875.5	TCMDC-125238	GSK	0.801795361	Drug-like	0	3	310.794	1	3.43		MMV-C-APRIL2013	H06
236	MMV020942	MB1_C_020942A-2	CCC(=O)Nc1nnc(Cc2ccc(OC)c(OC)c2)s1		47	ND	TCMDC-125741	GSK	0.909722017	Drug-like	0	6	307.368	1	2.018		MMV-C-APRIL2013	H07
237	MMV000839	MB1_C_000839A-2	OC(CNCc1ccccc1)Cn2c3ccccc3c4ccccc24		95	1080	SJ000128054	StJude	3.7561	Drug-like	0	3	330.423	2	4.204		MMV-C-APRIL2013	H08
238	MMV666599	MB1_C_666599A-1	Brc1ccc(C=CC2=NC(=O)c3ccccc3O2)cc1		94	ND	TCMDC-123878	GSK	1.051940014	Drug-like	0	3	328.16	0	4.357		MMV-C-APRIL2013	H09
239	MMV000481	MB1_C_000481A-1	CCOc1cc(cc(Cl)c1O)C2NCCc3cc(OCC)c(OCC)cc23		96	1330	SJ000053346	StJude	3.0106	Drug-like	0	5	391.888	2	4.474		MMV-C-APRIL2013	H10
240	MMV665897	MB1_C_665897A-1	COc1ccc2nc(N)nc(C)c2c1		63	ND	TCMDC-123907	GSK	0.926836704	Drug-like	0	4	189.214	1	1.428		MMV-C-APRIL2013	H11
241	MMV665908	MB1_D_665908A-1	COc1ccc(cc1)N2CCN(CC2)C(CNC(=O)CC(C)(C)C)c3ccc4OCOc4c3		95	ND	SJ000264145	StJude	4.2758	Probe-like	0	7	453.574	1	4.086		MMV-D-APRIL2013	A02
242	MMV665924	MB1_D_665924A-2	COc1ccc(cc1)C(=O)C2CC2c3ccc(Cl)cc3		94	1060	GNF-Pf-3417	GNF	0.2171	Probe-like	0	2	286.753	0	4.259		MMV-D-APRIL2013	A03
243	MMV665944	MB1_D_665944A-2	COc1ccc(CN2CCN(Cc3ccccc3)CC2)c(O)c1		96	1080	SJ000147325	StJude	1.0947	Probe-like	0	4	312.406	1	3.186		MMV-D-APRIL2013	A04
244	MMV666054	MB1_D_666054A-2	COc1ccc(cc1)C(=O)NC(c2ccc(Cl)cc2Cl)c3cc(Cl)c4cccnc4c3O		96	513	TCMDC-125549	GSK	0.499444167	Probe-like	1	5	487.762	2	6.154		MMV-D-APRIL2013	A05
245	MMV008474	MB1_D_008474A-1	CCN1CCN(CC1)c2c(cnc3cc(OC)c(OC)cc23)C(=O)c4ccccc4		59	ND	GNF-Pf-3573	GNF	3.022	Probe-like	0	6	405.489	0	3.856		MMV-D-APRIL2013	A06
246	MMV000445	MB1_D_000445A-2	CCCCCCN1C(=N)N(CC(O)COc2cccc(C)c2)c3ccccc13		98	1135	SJ000043204	StJude	1.9692	Probe-like	1	5	381.511	2	5.008		MMV-D-APRIL2013	A07
247	MMV006882	MB1_D_006882A-2	CCOC(=O)c1cnc2ccc(Cl)cc2c1NCCCN(C)C		98	1190	GNF-Pf-4857	GNF	0.826	Probe-like	0	5	335.828	1	2.894		MMV-D-APRIL2013	A08
248	MMV007127	MB1_D_007127A-0	OC1=C2C(Sc3ccccc3N=C2c4ccccc14)c5ccc(Br)cc5		97	567	GNF-Pf-5290	GNF	0.337	Probe-like	1	2	420.322	1	5.787		MMV-D-APRIL2013	A09
249	MMV666123	MB1_D_666123A-2	CC(C)(C)c1ccc(cc1)C(=O)Nc2c3CSCc3nn2c4cccc(Cl)c4		93	ND	SJ000234604	StJude	15	Probe-like	1	4	411.948	1	5.547		MMV-D-APRIL2013	A10
250	MMV006389	MB1_D_006389A-1	Fc1cccc(c1)C2Sc3ccccc3N=C4C2C(=O)c5ccccc45		94	414.5	GNF-Pf-4543	GNF	0.0867	Probe-like	1	2	359.416	0	5.251		MMV-D-APRIL2013	A11
251	MMV665949	MB1_D_665949A-2	Oc1ccc(cc1)C(=C(Cl)Cl)c2ccc(O)cc2		95	ND	SJ000299520	StJude	2.4733	Probe-like	0	2	281.134	2	4.117		MMV-D-APRIL2013	B02
252	MMV665934	MB1_D_665934A-2	Brc1ccc(cc1)c2cc3C(=O)c4ccccc4c3nn2		99	1070	GNF-Pf-3108	GNF	2.499	Probe-like	0	3	337.17	0	4.428		MMV-D-APRIL2013	B03
253	MMV665994	MB1_D_665994A-2	Cc1nc2ccccc2c(O)c1CC=C(Cl)Cl		89	835.5	GNF-Pf-4439	GNF	0.498	Probe-like	0	2	268.139	1	3.805		MMV-D-APRIL2013	B04
254	MMV665980	MB1_D_665980A-2	OC1CCCCC1C2(CCCCC2)NC(=S)Nc3ccccc3		59	ND	GNF-Pf-4228	GNF	0.2108	Probe-like	1	3	332.503	3	5.184		MMV-D-APRIL2013	B05
255	MMV007577	MB1_D_007577A-2	Cc1ccccc1OCCSc2nc3ccc(NC(=O)c4ccccc4)cc3s2		93	1120	GNF-Pf-1529	GNF	9.76	Probe-like	1	4	420.547	1	5.9		MMV-D-APRIL2013	B06
256	MMV019995	MB1_D_019995A-2	Brc1ccc2OCC(=Cc2c1)C(=O)NCCCN3CCC(CC3)N4CCCCC4		99	563	TCMDC-124696	GSK	0.853221524	Probe-like	0	5	462.423	1	3.18		MMV-D-APRIL2013	B07
257	MMV007208	MB1_D_007208A-0	COc1ccc(OC)c(c1)C2C3=C(CC(C)(C)CC3=O)N(C4=C2C(=O)CC(C)(C)C4)c5ccc(Cl)c(Cl)c5		90	912	GNF-Pf-4392	GNF	0.43	Probe-like	2	5	554.504	0	6.767		MMV-D-APRIL2013	B08
258	MMV000442	MB1_D_000442A-0	CC(C)(C)c1ccc2OCN(Cc3ccc(Cl)cc3)Cc2c1		98	362	SJ000043130	StJude	0.2551	Probe-like	1	2	315.837	0	5.336		MMV-D-APRIL2013	B09
259	MMV666124	MB1_D_666124A-2	CC(=O)c1ccc(NC(=O)CSc2nc(ns2)c3ccccc3Cl)cc1		ND	ND	TCMDC-124545	GSK	1.12564745	Probe-like	0	5	403.906	1	3.902	Solubility issue at 5 uM. % inh. At 2.5 uM is 88	MMV-D-APRIL2013	B10
260	MMV000444	MB1_D_000444A-2	CCCCCN1C(=N)N(CC(O)COc2cccc(C)c2)c3ccccc13		96	ND	SJ000043202	StJude	2.6504	Probe-like	0	5	367.485	2	4.551		MMV-D-APRIL2013	B11
261	MMV666109	MB1_D_666109A-1	CCOC(=O)C1(Cc2ccccc2)CCN(Cc3cccc(OC)c3O)CC1		95	ND	SJ000217742	StJude	2.2902	Probe-like	0	5	383.481	1	4.226		MMV-D-APRIL2013	C02
262	MMV665936	MB1_D_665936A-2	Cc1ccc(cc1)S(=O)(=O)c2c(COC(=O)c3cccc(C)c3)c(nn2C)c4ccccc4		95	ND	GNF-Pf-1601	GNF	8.4	Probe-like	1	6	460.545	0	6.065		MMV-D-APRIL2013	C03
263	MMV666020	MB1_D_666020A-2	Cc1ccc(OCCCCCCNCCO)c(C)c1		49	ND	GNF-Pf-3086	GNF	1.969	Probe-like	0	3	265.391	2	3.404		MMV-D-APRIL2013	C04
264	MMV665971	MB1_D_665971A-1	CCOC(=O)C1=C(C)N=C2SC(=Cc3cc(Cl)ccc3O)C(=O)N2C1c4ccc(OC)cc4		97	489	TCMDC-124112;SJ000154494	GSK;StJude	0.746141071;15	Probe-like	0	7	484.952	1	4.858		MMV-D-APRIL2013	C05
265	MMV001241	MB1_D_001241A-2	COc1ccc(C)c2sc(nc12)N(Cc3cccnc3)C(=O)c4ccc(cc4)C#N		91		SJ000260272	StJude	15	Probe-like	0	6	414.48	0	4.227		MMV-D-APRIL2013	C06
266	MMV000720	MB1_D_000720A-2	Cc1ccnc(NC(c2cccc(OCc3ccccc3)c2)c4ccc5cccnc5c4O)c1		97	1015	TCMDC-125558;SJ000112364	GSK;StJude	0.864359556;1.8131	Probe-like	1	5	447.528	2	6.22		MMV-D-APRIL2013	C07
267	MMV000619	MB1_D_000619A-2	CCCCC(O)(C(CN1CCOCC1)c2ccc(Cl)cc2)c3ccc(Cl)cc3		98	1380	SJ000093077	StJude	4.0149	Probe-like	1	3	422.388	1	5.593		MMV-D-APRIL2013	C08
268	MMV006753	MB1_D_006753A-2	CC1=CC(=O)Oc2c1ccc3oc(C(=O)c4ccccc4)c(C)c23		94	ND	GNF-Pf-4622	GNF	0.441	Probe-like	0	4	318.323	0	4.831		MMV-D-APRIL2013	C09
269	MMV006787	MB1_D_006787A-2	CC(C)CCNCC(O)Cn1c2ccccc2c3ccccc13		97	473	GNF-Pf-4600	GNF	0.2009	Probe-like	0	3	310.433	2	4.201		MMV-D-APRIL2013	C10
270	MMV665794	MB1_D_665794A-2	FC(F)(F)c1cccc(Nc2nc3ccccc3nc2Nc4cccc(c4)C(F)(F)F)c1		99	313	TCMDC-124162	GSK	0.137159516	Probe-like	1	4	448.364	2	6.082		MMV-D-APRIL2013	C11
271	MMV000917	MB1_D_000917A-0	COc1ccc2C3CC(=Nc4ccccc4N3C(=O)c2c1OC)c5ccc(C)cc5		93	1240	SJ000152435	StJude	2.5292	Probe-like	0	5	398.454	0	4.567		MMV-D-APRIL2013	D02
272	MMV666125	MB1_D_666125A-2	CC1=C(CC(=O)c2cccc(c2)[N+](=O)[O-])C(=O)c3ccccc3C1=O		95	381	GNF-Pf-119	GNF	2.844	Probe-like	0	6	335.31	0	3.497		MMV-D-APRIL2013	D03
273	MMV665987	MB1_D_665987A-2	CCCCCCc1cc(O)c2C3=C(CCC(C)C3)C(=O)Oc2c1		96	534	GNF-Pf-4816	GNF	0.364	Probe-like	1	3	314.419	1	6.11		MMV-D-APRIL2013	D04
274	MMV007574	MB1_D_007574A-2	O=C(Nc1ccc(cc1)C23CC4CC(CC(C4)(C2)c5ccccc5)C3)c6cccs6		96	826	GNF-Pf-4509	GNF	0.645	Probe-like	1	2	413.574	1	6.216		MMV-D-APRIL2013	D05
275	MMV000326	MB1_D_000326A-2	Cc1ccc2nc(C)cc(Nc3cccc(c3)C(F)(F)F)c2c1		98	1170	SJ000029230	StJude	0.8787	Probe-like	1	2	316.32	1	5.277		MMV-D-APRIL2013	D06
276	MMV000604	MB1_D_000604A-2	COc1ccc(cc1)C2=CC(=O)Oc3c4CN(Cc5ccc(F)cc5)COc4ccc23		96	735	SJ000092540	StJude	5.2107	Probe-like	1	5	417.429	0	5.009		MMV-D-APRIL2013	D07
277	MMV007557	MB1_D_007557A-1	COc1ccc(CCNC(=O)c2cc(ccc2Sc3ccc(F)cc3)S(=O)(=O)N4CC(C)CC(C)C4)cc1OC		97	632	GNF-Pf-512	GNF	1.054	Probe-like	2	7	586.738	1	5.906		MMV-D-APRIL2013	D08
278	MMV000699	MB1_D_000699A-2	Cc1ccc(cc1)C2CC(n3nc(cc3N2)C(=O)N4CCN(CC4)C(c5ccccc5)c6ccccc6)C(F)(F)F		98	454	SJ000111340	StJude	0.6684	Probe-like	2	6	559.625	1	6.424		MMV-D-APRIL2013	D09
279	MMV009127	MB1_D_009127A-1	CC1CCN(Cc2c(O)ccc3C=C(C(=O)Oc23)c4nc5ccccc5s4)CC1		91	1132	GNF-Pf-3388	GNF	12.5	Probe-like	0	5	406.497	1	4.869		MMV-D-APRIL2013	D10
280	MMV665786	MB1_D_665786A-2	Clc1ccc2OC(=O)C=C(NC3CCN(CCCc4ccccc4)CC3)c2c1		97	846	GNF-Pf-2217	GNF	0.408	Probe-like	0	4	396.91	1	4.271		MMV-D-APRIL2013	D11
281	MMV006250	MB1_D_006250A-2	CCOC(=O)c1cnc2c(C)cccc2c1Nc3ccc(cc3)C(=O)C		94	314	GNF-Pf-5409	GNF	0.1187	Probe-like	0	5	348.395	1	3.996		MMV-D-APRIL2013	E02
282	MMV666079	MB1_D_666079A-0	Cc1ccc2cc3c(N)c4c(C)ccc(C)c4nc3nc2c1		98	1310	GNF-Pf-4791	GNF	0.431	Probe-like	0	3	287.358	1	4.447		MMV-D-APRIL2013	E03
283	MMV665969	MB1_D_665969A-2	COc1cccc(c1)C(=O)NC(c2ccc(C)cc2)c3cc(Cl)c4cccnc4c3O		97	393	SJ000128995	StJude	15	Probe-like	1	5	432.899	2	5.312		MMV-D-APRIL2013	E04
284	MMV000304	MB1_D_000304A-2	CCOc1ccc(Nc2c3ccccc3nc4ccccc24)cc1		97	1060	SJ000026232	StJude	5.7238	Probe-like	1	3	314.38	1	5.235		MMV-D-APRIL2013	E05
285	MMV000443	MB1_D_000443A-2	CCOc1ccc2OCN(Cc3ccc(Cl)cc3)Cc2c1		97	439	SJ000043134	StJude	1.4909	Probe-like	0	3	303.783	0	4.268		MMV-D-APRIL2013	E06
286	MMV666604	MB1_D_666604A-2	CCOC(=O)C1=C(C)N=C2SC(=Cc3ccccc3O)C(=O)N2C1c4ccc(OC)c5ccccc45		97	1510	TCMDC-124109	GSK	1.262715066	Probe-like	2	7	500.566	1	5.102		MMV-D-APRIL2013	E07
287	MMV008455	MB1_D_008455A-1	COc1ccc(cc1)C2C(C(=O)Nc3cccc(OC)c3)c4ccccc4C(=O)N2C5CCCCC5		97	1180	GNF-Pf-4741	GNF	1.108	Probe-like	1	6	484.586	1	5.23		MMV-D-APRIL2013	E08
288	MMV007199	MB1_D_007199A-2	COc1ccccc1N2C(=N)SC(=Cc3ccc(OCc4ccccc4F)cc3)C2=O		95	477.5	GNF-Pf-3700;GNF-Pf-2182	GNF;GNF	0.422;0.741	Probe-like	1	5	434.483	1	5.535		MMV-D-APRIL2013	E09
289	MMV085471	MB1_D_085471A-1	CCOc1ccc(cc1)n2cc(c3ccccc3)c4c(SCc5cc(C)ccc5C)ncnc24		97	1705	GNF-Pf-528	GNF	2.011	Probe-like	1	4	465.609	0	7.814		MMV-D-APRIL2013	E10
290	MMV665797	MB1_D_665797A-1	CCCCOC(=O)c1ccc(Nc2cc(C)nc3ccc(OC)cc23)cc1		99	584	TCMDC-124192	GSK	0.639573215	Probe-like	1	5	364.438	1	5.016		MMV-D-APRIL2013	E11
291	MMV006513	MB1_D_006513A-2	C(Cc1c[nH]c2ccccc12)Nc3c4ccccc4nc5ccccc35		97	304	GNF-Pf-4540	GNF	0.086	Probe-like	1	3	337.417	2	5.36		MMV-D-APRIL2013	F02
292	MMV666095	MB1_D_666095A-0	CCCc1c(C)nc2ccc(Br)cc2c1O		64	1190	GNF-Pf-3473	GNF	1.507	Probe-like	0	2	280.16	1	4.203		MMV-D-APRIL2013	F03
293	MMV665943	MB1_D_665943A-2	Nc1ccc(cc1)c2nc3cc(Cc4ccc5[nH]c(nc5c4)c6ccc(N)cc6)ccc3[nH]2		100	1420	GNF-Pf-4694;TCMDC-123486;SJ000110765	GNF;GSK;StJude	0.2427;0.511939939;1.0801	Probe-like	1	6	430.504	4	5.192		MMV-D-APRIL2013	F04
294	MMV019555	MB1_D_019555A-2	C(CCCNc1c2CCCCc2nc3ccccc13)CCNc4c5CCCCc5nc6ccccc46		100	376	TCMDC-124183	GSK	0.195762173	Probe-like	1	4	478.671	2	8.063		MMV-D-APRIL2013	F05
295	MMV019741	MB1_D_019741A-1	Cc1ccc(C)c(Cn2c(nc3ccccc23)N4CCC(CC4)C(=O)NCc5cccs5)c1		97	1330	TCMDC-124399	GSK	0.937906474	Probe-like	1	5	458.618	1	5.194		MMV-D-APRIL2013	F06
296	MMV019690	MB1_D_019690A-2	COc1ccc(cc1CN2CCN(CC2)c3ccc(F)cc3)C4NCCc5c4[nH]c6ccccc56		97	934.5	TCMDC-124340	GSK	0.776498929	Probe-like	1	5	470.581	2	5.424		MMV-D-APRIL2013	F07
297	MMV000621	MB1_D_000621A-2	CCCCCCC(O)(C(CN1CCOCC1)c2ccccc2)c3ccc(F)cc3		93	ND	SJ000093180	StJude	3.1801	Probe-like	1	3	399.541	1	5.382		MMV-D-APRIL2013	F08
298	MMV008173	MB1_D_008173A-1	COc1cc(OC)cc(c1)N2C(=O)N(Cc3ccc(cc3)C(C)(C)C)c4ccccc4S2(=O)=O		97	1430	GNF-Pf-1750	GNF	3.75	Probe-like	1	7	480.576	0	5.207		MMV-D-APRIL2013	F09
299	MMV019241	MB1_D_019241A-2	Brc1cccc(c1)C(=O)Nc2ccc(cc2)c3nc4cc5ccccc5cc4[nH]3		93	450	TCMDC-123806	GSK	0.362646111	Probe-like	1	4	442.307	2	5.712		MMV-D-APRIL2013	F10
300	MMV665783	MB1_D_665783A-1	CCN(CC)CCCNc1ccnc2cc3ccccc3cc12		90	ND	GNF-Pf-5073	GNF	0.0338	Probe-like	0	3	307.433	1	3.632		MMV-D-APRIL2013	F11
301	MMV000787	MB1_D_000787A-1	CCCOCc1cc(CN2CCN(CC2)c3cccc(Cl)c3)c(O)c4ncccc14		97	407	SJ000117451	StJude	1.0963	Probe-like	0	5	425.951	1	4.818		MMV-D-APRIL2013	G02
302	MMV666106	MB1_D_666106A-2	O=C(NC1CCCCC1)C(N(CCc2ccccc2)C(=O)c3occc3)c4cccs4		90	1070	TCMDC-123798	GSK	1.042077616	Probe-like	1	5	436.566	1	5.134		MMV-D-APRIL2013	G03
303	MMV666022	MB1_D_666022A-0	COc1ccc(cc1)C(=O)NC(c2ccccc2Cl)c3cc(Cl)c4cccnc4c3O		96	830	GNF-Pf-3837	GNF	2.369	Probe-like	1	5	453.317	2	5.49		MMV-D-APRIL2013	G04
304	MMV498479	MB1_D_498479A-2	CCOC(=O)c1cnc2c(CC)cccc2c1O		87	ND	GNF-Pf-2742	GNF	1.663	Probe-like	0	4	245.274	1	2.92		MMV-D-APRIL2013	G05
305	MMV007396	MB1_D_007396A-1	Cc1ccccc1OCCSc2nc3ccc(NC(=O)c4cccs4)cc3s2		96	697	GNF-Pf-3312	GNF	0.497	Probe-like	1	4	426.575	1	5.853		MMV-D-APRIL2013	G06
306	MMV000617	MB1_D_000617A-2	COc1ccc(cc1)C(O)(CCC(C)C)C(CN2CCOCC2)c3ccc(Cl)cc3		97	ND	SJ000093004	StJude	4.6141	Probe-like	1	4	431.995	1	5.164		MMV-D-APRIL2013	G07
307	MMV006764	MB1_D_006764A-0	CCOc1c(Br)cc(cc1OC)C2C(=CN(C)C=C2C(=O)OC)C(=O)OC		96	511.5	GNF-Pf-4926	GNF	0.2925	Probe-like	0	7	440.285	0	2.444		MMV-D-APRIL2013	G08
308	MMV007275	MB1_D_007275A-1	Cc1ccc(F)cc1NC(=O)c2cc(Cl)ccc2Nc3ccccc3		99	539	GNF-Pf-5304	GNF	0.1914	Probe-like	1	3	354.805	2	5.52		MMV-D-APRIL2013	G09
309	MMV007273	MB1_D_007273A-2	COc1cc(cc(OC)c1O)c2nc(c3ccc(Sc4ccccc4)cc3)c([nH]2)c5ccccc5		97	350	GNF-Pf-2782	GNF	1.278	Probe-like	1	5	480.577	2	7.242		MMV-D-APRIL2013	G10
310	MMV666026	MB1_D_666026A-2	COc1ccc(cc1)c2cc3C(=O)c4ccccc4c3nn2		97	ND	GNF-Pf-2812	GNF	3.84	Probe-like	0	4	288.3	0	3.663		MMV-D-APRIL2013	G11
311	MMV665923	MB1_D_665923A-2	FC(F)(F)c1cccc(c1)N2N=Nc3ccccc3C2=N		83	ND	GNF-Pf-2570	GNF	0.1343	Probe-like	0	4	290.243	1	4.405		MMV-D-APRIL2013	H02
312	MMV666025	MB1_D_666025A-1	OC(Cn1nnc2ccccc12)Cn3c4ccc(Br)cc4c5cc(Br)ccc35		98	1260	GNF-Pf-3204	GNF	3.37	Probe-like	0	5	500.186	1	5.974		MMV-D-APRIL2013	H03
313	MMV666060	MB1_D_666060A-1	COc1ccc(CN2CCCC(C2)C(=O)c3ccc(cc3)C(F)(F)F)c(O)c1		97	ND	TCMDC-124631	GSK	0.848636956	Probe-like	0	4	393.399	1	4.598		MMV-D-APRIL2013	H04
314	MMV666597	MB1_D_666597A-2	CCCCCCc1cc2C=C(C(=Nc3ccccc3C)Oc2cc1O)c4nc5ccccc5[nH]4		96	551	GNF-Pf-5687	GNF	2.123	Probe-like	1	5	451.559	2	8.149		MMV-D-APRIL2013	H05
315	MMV007224	MB1_D_007224A-2	Brc1ccc(Nc2nc3ccccc3nc2Nc4ccc(Br)cc4)cc1		98	1061	GNF-Pf-2233;TCMDC-125776	GNF;GSK	0.809;0.782640781	Probe-like	1	4	470.16	2	5.695		MMV-D-APRIL2013	H06
316	MMV020912	MB1_D_020912A-2	Cc1ccc(cc1NCc2cc(Cc3ccccc3)ccc2O)c4oc5ccccc5n4		64	ND	TCMDC-125705	GSK	1.034054877	Probe-like	1	4	420.502	2	6.891		MMV-D-APRIL2013	H07
317	MMV007181	MB1_D_007181A-1	Cc1cc(Nc2ccc(OCc3ccccc3)cc2)nc4cc(O)ccc14		96	684	GNF-Pf-5460	GNF	0.0736	Probe-like	1	4	356.417	2	5.279		MMV-D-APRIL2013	H08
318	MMV007113	MB1_D_007113A-2	c1ccc(cc1)C2=Nc3ccccc3N=C(c4ccccc4)c5ccccc25		99	661.5	GNF-Pf-4075	GNF	0.678	Probe-like	1	2	358.435	0	6.482		MMV-D-APRIL2013	H09
319	MMV007228	MB1_D_007228A-0	Cc1cccc(c1)N2C(=O)C3C(C2=O)C4(C(=O)C3(C(=C4c5ccc6OCOc6c5)c7ccc8OCOc8c7)c9ccccc9)c%10ccccc%10		94	304.5	GNF-Pf-4456	GNF	1.073	Probe-like	2	8	659.682	0	6.563		MMV-D-APRIL2013	H10
320	MMV665972	MB1_D_665972A-1	Oc1ccc2ccccc2c1C(NC(=O)Cc3ccccc3)c4ccc(Cl)cc4		97	1140	SJ000156476	StJude	15	Probe-like	1	3	401.885	2	5.599		MMV-D-APRIL2013	H11
321	MMV073843	MB1_E_073843A-1	CN(C)c1ccc(cc1)N=Cc2ccc(cc2)N3CCOCC3		96	ND	GNF-Pf-2865	GNF	0.1748	Probe-like	0	4	309.405	0	3.438		MMV-E-APRIL2013	A02
322	MMV006303	MB1_E_006303A-2	c1(c(ccn2)NCCN(CC)CC)c2cc(cccc3)c3c1			391	GNF-Pf-5177	GNF	0.02859	Probe-like	0	3	293.406	1	3.569		MMV-E-APRIL2013	A03
323	MMV667490	MB1_E_667490A-2	C12=C(N=CN(CCCn(ccn3)c3)C1=N)Oc4c(ccc(cccc5)c45)C2c6ccc(OC)c(OC)c6			1790	NA	Commercial libraries	NA	Probe-like	0	8	493.556	1	3.744		MMV-E-APRIL2013	A04
324	MMV667492	MB1_E_667492A-2	C1(N(C)N=O)=C(NC2CCCCC2)C(=O)c(cccc3)c3C1=O			1190	NA	Commercial libraries	NA	Probe-like	0	6	313.351	1	2.392		MMV-E-APRIL2013	A05
325	MMV019881	MB1_E_019881A-1	O=C(NC1CCN(Cc2ccccc2)CC1)c3cc(cc(c3)C(=O)NC4CCN(Cc5ccccc5)CC4)C(=O)NC6CCN(Cc7ccccc7)CC6		98	646	TCMDC-124568	GSK	1.038572911	Probe-like	1	9	726.949	3	4.537		MMV-E-APRIL2013	A06
326	MMV000478	MB1_E_000478A-2	CCOc1cc2CCNC(c3cc(Cl)ccc3O)c2cc1OCC		98	746	GNF-Pf-4603;SJ000053107	GNF;StJude	0.404;0.8976	Probe-like	0	4	347.836	2	4.141		MMV-E-APRIL2013	A07
327	MMV020403	MB1_E_020403A-2	COc1ccc(cc1)c2cn3c(C(=O)Nc4ccccc4Cl)c(c5CCCCn2c35)c6ccccc6		80	ND	TCMDC-125125	GSK	0.79193223	Probe-like	1	5	495.999	1	7.063		MMV-E-APRIL2013	A08
328	MMV007764	MB1_E_007764A-1	CCCCC1=C(CCC)C(=N)c2ccccc2N1C		77	716	GNF-Pf-4338	GNF	0.3113	Probe-like	0	2	256.386	1	4.929		MMV-E-APRIL2013	A09
329	MMV665830	MB1_E_665830A-2	CC1CC2=C(CC1CNCCCN(C)C)C(C)(C)CCC2		98	1005	GNF-Pf-1379	GNF	0.2497	Probe-like	0	2	292.503	1	3.872		MMV-E-APRIL2013	A10
330	MMV665886	MB1_E_665886A-2	CC(Oc1ccc(NC(=O)c2cccs2)cc1)C(=O)c3ccc(Cl)cc3		87	1030	TCMDC-125438	GSK	0.77431091	Probe-like	0	4	385.864	1	4.956		MMV-E-APRIL2013	A11
331	MMV396664	MB1_E_396664A-1	c1(C(OCC)=O)c(cc(cc2)OC(=O)c(cc3OC)cc(OC)c3OC)c2n(c4ccccc4)c1C			615	NA	Commercial libraries	NA	Probe-like	1	8	489.516	0	5.638		MMV-E-APRIL2013	B02
332	MMV001239	MB1_E_001239A-2	COc1ccc2sc(nc2c1)N(Cc3cccnc3)C(=O)c4ccc(cc4)C#N	89			SJ000260261	StJude	15	Probe-like	0	6	400.45	0	3.741		MMV-E-APRIL2013	B03
333	MMV667491	MB1_E_667491A-2	C12=C(N=CN(CCCN(C)C)C1=N)Oc3c(ccc(cccc4)c34)C2c5ccc(OC)cc5			1230	NA	Commercial libraries	NA	Probe-like	0	6	440.537	1	4.158		MMV-E-APRIL2013	B04
334	MMV006169	MB1_E_006169A-2	C(Nc1nc(Nc2ccccc2)nc3ccccc13)c4ccccc4	95		776	GNF-Pf-4180	GNF	0.1579	Probe-like	0	4	326.394	2	4.281		MMV-E-APRIL2013	B05
335	MMV086103	MB1_E_086103A-1	CC1=CC(=O)Oc2c1ccc3oc(C(=O)c4ccc(C)cc4)c(C)c23		96	906	TCMDC-125583	GSK	1.026892859	Probe-like	1	4	332.349	0	5.317		MMV-E-APRIL2013	B06
336	MMV084434	MB1_E_084434A-1	COc1ccc(C=C2SC(=NC2=O)Nc3ccc(F)cc3)c(OC)c1		92	591	GNF-Pf-2150;GNF-Pf-1923;GNF-Pf-1268	GNF;GNF;GNF	0.266;0.2705;1.063	Probe-like	0	5	358.387	1	3.952		MMV-E-APRIL2013	B07
337	MMV666692	MB1_E_666692A-1	CCCCCCc1cc2C=C(C(=O)Oc2cc1O)c3csc(C=Cc4ccccc4)n3		92	387	TCMDC-125662	GSK	0.970292283	Probe-like	1	4	431.547	1	7.18		MMV-E-APRIL2013	B08
338	MMV665836	MB1_E_665836A-2	COc1ccc(C=C2SC(=NC2=O)Nc3ccccc3)cc1		71	551	GNF-Pf-4742;GNF-Pf-2875	GNF;GNF	0.2921;0.342	Probe-like	0	4	310.37	1	3.763		MMV-E-APRIL2013	B09
339	MMV665881	MB1_E_665881A-2	COc1ccc(CNC(=O)C2=CC3=C(N=C4C=CC=CN4C3=O)N(CCc5ccccc5)C2=N)cc1		95	1060	TCMDC-124474	GSK	0.330441791	Probe-like	0	8	479.53	2	2.725		MMV-E-APRIL2013	B10
340	MMV665875	MB1_E_665875A-0	CN1C(=O)N(C)c2cc(CNCCNc3ccnc4cc(Cl)ccc34)ccc12		90	545	TCMDC-125236	GSK	0.140053664	Probe-like	0	6	395.885	2	2.95		MMV-E-APRIL2013	B11
341	MMV007020	MB1_E_007020A-2	CCOc1ccc2nc(C)cc(Nc3ccc(cc3)N(C)C)c2c1	94		4000	GNF-Pf-2277	GNF	0.344	Probe-like	0	4	321.416	1	4.343		MMV-E-APRIL2013	C02
342	MMV006656	MB1_E_006656A-0	CCOC(=O)C1=CN(C)C=C(C1c2cc(Br)c(OCC)c(OC)c2)C(=O)OCC		97	518.5	GNF-Pf-3904	GNF	0.913	Probe-like	0	7	468.338	0	3.142		MMV-E-APRIL2013	C03
343	MMV396726	MB1_E_396726A-2	c1(C#N)nc(Cc2cccc(cccc3)c23)oc1N(CC4)CCN4C(c5ccccc5)c6ccccc6			1160	NA	Commercial libraries	NA	Probe-like	1	5	484.591	0	6.342		MMV-E-APRIL2013	C04
344	MMV006522	MB1_E_006522A-2	CCOc1ccc2nc(C)cc(Nc3ccc(Br)cc3)c2c1	96		480	GNF-Pf-2807	GNF	0.1135	Probe-like	0	3	357.244	1	4.929		MMV-E-APRIL2013	C05
345	MMV666686	MB1_E_666686A-1	COc1ccccc1C(=O)ON=C(N)Cc2cccc3ccccc23		97	814	GNF-Pf-4558	GNF	0.352	Probe-like	0	5	334.369	1	3.313		MMV-E-APRIL2013	C06
346	MMV007474	MB1_E_007474A-1	COc1cc2CCN(C)C3Cc4ccc(Oc5cc(CC6N(C)CCc7cc(OC)c(OC)c(Oc1cc23)c67)ccc5O)cc4		96	1270	GNF-Pf-1034	GNF	0.997	Probe-like	2	8	608.723	1	6.992		MMV-E-APRIL2013	C07
347	MMV006962	MB1_E_006962A-2	Clc1ccc(cc1)C(=O)Nc2ccc(cc2)c3nc4cc(NC(=O)c5ccc(Cl)cc5)ccc4[nH]3		ND	ND	GNF-Pf-364	GNF	0.993	Probe-like	2	6	501.363	3	6.168	Solubility issue at 5 uM. % inh. At 1.25 uM is 48	MMV-E-APRIL2013	C08
348	MMV665813	MB1_E_665813A-2	CCOC(=O)c1cnc2ccc(OC)cc2c1NCc3ccccc3		87		SJ000279506	StJude	2.7659	Probe-like	0	5	336.384	1	3.596		MMV-E-APRIL2013	C09
349	MMV080034	MB1_E_080034A-2	n1c(N)c2c(cccc2)nc1Nc3cccc(F)c3			1000	NA	Commercial libraries	NA	Probe-like	0	4	254.262	2	2.82		MMV-E-APRIL2013	C10
350	MMV019199	MB1_E_019199A-2	COc1cccc(Nc2nc(N)c3ccccc3n2)c1	94		4000	TCMDC-123746	GSK	0.933694007	Probe-like	0	5	266.298	2	2.598		MMV-E-APRIL2013	C11
351	MMV396652	MB1_E_396652A-1	c1(C(c2cccs2)N(CCN3c4ccccc4)CC3)c(C)c(C)sc1NC(c5ccccc5)=O			1180	NA	Commercial libraries	NA	Probe-like	1	4	487.679	1	6.194		MMV-E-APRIL2013	D02
352	MMV000704	MB1_E_000704A-2	c1(Nc(cc2)ccc2N(CC3)CCN3C)c4c(ccc(OC)c4)ncc1C(OCC)=O			1100	GNF-Pf-264;SJ000111745	GNF;StJude	1.091;0.5746	Probe-like	0	7	420.504	1	3.873		MMV-E-APRIL2013	D03
353	MMV396635	MB1_E_396635A-2	n12c(nc(c3ccc(Cl)s3)cc1C(F)(F)F)cc(C(=O)NC(CC4)CCN4Cc5ccccc5)n2			959	NA	Commercial libraries	NA	Probe-like	2	6	519.97	1	5.164		MMV-E-APRIL2013	D04
354	MMV000986	MB1_E_000986A-2	c1(N(CC2)CCN2C)c3c(nc(Nc(ccc4O)cc4)n1)cccc3			1430	GNF-Pf-3723;SJ000180366	GNF;StJude	0.626;2.7481	Probe-like	0	6	335.403	2	3.238		MMV-E-APRIL2013	D05
355	MMV008160	MB1_E_008160A-2	CN1C=C(C(c2ccccc12)c3c[nH]c4ccccc34)c5ccc6ccccc6n5		95	552	GNF-Pf-3586	GNF	1.144	Probe-like	1	3	387.476	1	5.807		MMV-E-APRIL2013	D06
356	MMV000753	MB1_E_000753A-2	Oc1ccc(cc1)c2nc(c3ccc4oc5ccc(cc5c4c3)c6[nH]c(nc6c7ccccc7)c8ccc(O)cc8)c([nH]2)c9ccccc9		98	326	GNF-Pf-1410;TCMDC-125639;SJ000113745	GNF;GSK;StJude	3.3;1.112712427;8.1132	Probe-like	2	7	636.697	4	9.987		MMV-E-APRIL2013	D07
357	MMV011436	MB1_E_011436A-0	CC(C)(C)c1ccc(cc1)C2CC(=C3C(N(C(=O)c4ccccc4Cl)c5ccccc5N=C3C2)c6ccc(F)cc6)O		96	946.5	GNF-Pf-2300	GNF	2.63	Probe-like	2	4	579.103	1	8.326		MMV-E-APRIL2013	D08
358	MMV665882	MB1_E_665882A-2	OC(CNC1CCCCC1)Cn2c3ccc(I)cc3c4cc(I)ccc24		97	466	TCMDC-124074	GSK	0.337088449	Probe-like	2	3	574.237	2	5.636		MMV-E-APRIL2013	D09
359	MMV665809	MB1_E_665809B-1	Oc1ccc(Br)cc1CN2CCN(Cc3ccc(Cl)cc3)CC2		97	ND	SJ000292024	StJude	1.4809	Probe-like	0	3	395.721	1	4.615		MMV-E-APRIL2013	D10
360	MMV665810	MB1_E_665810B-1	O=C(Nc1cccc(c1)C2=NCCN2)Nc3cccc(c3)C4=NCCN4		83	1010	TCMDC-124304;SJ000113875	GSK;StJude	0.419334795;1.8908	Probe-like	0	7	348.402	4	1.097		MMV-E-APRIL2013	D11
361	MMV665927	MB1_E_665927A-2	ClCC(=O)NCCOc1ccc(Cl)cc1Cl		94	555	GNF-Pf-2296	GNF	0.538	Probe-like	0	3	282.551	1	2.867		MMV-E-APRIL2013	E02
362	MMV667486	MB1_E_667486A-1	CCOc1ccc(cc1)N2C(=NC(=NC2(C)C)N)N	92		ND	GNF-Pf-808;TCMDC-124280;SJ000034422	GNF;GSK;StJude	0.079;0.259088527;0.2377	Probe-like	0	6	261.323	2	1.291		MMV-E-APRIL2013	E03
363	MMV667488	MB1_E_667488A-2	C12=C(C=C(C(=O)NCc(cccn3)c3)C(=N)N1CCc(cc4)ccc4OC)C(=O)N(C=CC=C5C)C5=N2			373	TCMDC-124470	GSK	1.398614208	Probe-like	0	9	494.544	2	2.021		MMV-E-APRIL2013	E04
364	MMV006825	MB1_E_006825A-0	n1c(Nc(cc2)ccc2OC)cc(C)nc1NCc3ccccc3			467	GNF-Pf-2776	GNF	0.1508	Probe-like	0	5	320.388	2	3.21		MMV-E-APRIL2013	E05
365	MMV009085	MB1_E_009085A-2	OCCCCN1C(=O)c2ccc3C(=O)N(CCCCO)C(=O)c4ccc(C1=O)c2c34		97	795	GNF-Pf-3184	GNF	0.354	Probe-like	0	8	410.42	2	1.009		MMV-E-APRIL2013	E06
366	MMV007591	MB1_E_007591A-0	COc1ccc(cc1)C(=O)C(CCC(CNC(C)(C)C)C(=O)c2ccc(OC)cc2)CNC(C)(C)C		85	ND	GNF-Pf-877	GNF	1.121	Probe-like	0	6	496.681	2	4.959		MMV-E-APRIL2013	E07
367	MMV128432	MB1_E_128432A-2	COc1cc(CNCCc2ccc(Cl)cc2)cc(OC)c1O		97	1790	SJ000156747	StJude	6.8884	Probe-like	0	4	321.799	2	3.661		MMV-E-APRIL2013	E08
368	MMV665852	MB1_E_665852A-2	Clc1ccc(NC(=O)Nc2ccc(Cl)c(Cl)c2)cc1Cl		96	1160	GNF-Pf-2903	GNF	1.028	Probe-like	1	3	350.027	2	5.18		MMV-E-APRIL2013	E09
369	MMV396717	MB1_E_396717A-2	c([nH]nc1c2c(O)cc(C)c(Cl)c2)(C3=O)c1C(c4ccccc4F)N3CCc(cc5)ccc5OC			916	NA	Commercial libraries	NA	Probe-like	1	6	491.941	2	6.294		MMV-E-APRIL2013	E10
370	MMV638723	MB1_E_638723A-2	N1(C=CC(N)=NC1=O)C2O[C@@H]([C@@H](O)[C@H]2O)CO			385	NA	Commercial libraries	NA	Probe-like	0	8	243.217	4	-2.396		MMV-E-APRIL2013	E11
371	MMV396594	MB1_E_396594A-0	c12c(nc(c3ccc(OC)cc3)nc1N4CCN(C(=O)C5CCCCC5)CC4)sc(CCCC6)c26			1060	NA	Commercial libraries	NA	Probe-like	1	6	490.66	0	5.523		MMV-E-APRIL2013	F02
372	MMV396665	MB1_E_396665A-1	c1(sc(cc2c(c3CC2)c4ccc3)c4n1)NC(=O)c(cc5OC)cc(OC)c5OC			898	NA	Commercial libraries	NA	Probe-like	0	6	420.481	1	4.7		MMV-E-APRIL2013	F03
373	MMV396723	MB1_E_396723A-2	N1(CC(=O)c(ccc(Cl)c2Cl)c2)c3c(cccc3)N(CCN4CCCCC4)C1=N			1240	NA	Commercial libraries	NA	Probe-like	0	5	431.358	1	4.799		MMV-E-APRIL2013	F04
374	MMV007654	MB1_E_007654A-0	Cc1ccc(C)c(c1)c2csc(Nc3ccc(C)c(C)c3)n2		94	ND	GNF-Pf-5300	GNF	0.493	Probe-like	1	2	308.44	1	5.631		MMV-E-APRIL2013	F05
375	MMV011832	MB1_E_011832A-2	Oc1ccc2ccccc2c1CNc3nc4ccccc4[nH]3		83	646	GNF-Pf-2551	GNF	0.652	Probe-like	0	4	289.331	3	3.473		MMV-E-APRIL2013	F06
376	MMV020750	MB1_E_020750A-0	COc1cc(cc(OC)c1O)c2nc(c3ccccc3)c([nH]2)c4ccccc4		97	1180	TCMDC-125505	GSK	0.774096447	Probe-like	1	5	372.417	2	5.124		MMV-E-APRIL2013	F07
377	MMV007092	MB1_E_007092A-0	CCOc1ccc(CN2CCN(CC(O)COc3ccc(OCC(O)CN4CCN(Cc5ccc(OCC)cc5)CC4)cc3)CC2)cc1		97	1200	GNF-Pf-2381	GNF	1.372	Probe-like	1	10	662.859	2	4.799		MMV-E-APRIL2013	F08
378	MMV665898	MB1_E_665898A-2	COc1cc(cc(OC)c1OC)C(=O)Nc2ccc(cc2)c3nc4ccccc4[nH]3		95	1220	TCMDC-125796	GSK	0.982	Probe-like	0	7	403.431	2	4.006		MMV-E-APRIL2013	F09
379	MMV665864	MB1_E_665864A-2	CCCCNc1nc(NC(C)(C)C)nc(NC(C)(C)C)n1		98	706	GNF-Pf-14	GNF	2.157	Probe-like	0	6	294.439	3	2.708		MMV-E-APRIL2013	F10
380	MMV665814	NO SAMPLE	Oc1c(ccc2cccnc12)C(Nc3ccccn3)c4cccc(Oc5ccccc5)c4		97	1010	GNF-Pf-4451;SJ000112775	GNF;StJude	0.328;2.9214	Probe-like	1	5	419.475	2	5.727		NO SAMPLE	F11
381	MMV007285	MB1_E_007285A-2	CCOc1ccc(Nc2ccnc3cc(Cl)ccc23)cc1	94		4000	GNF-Pf-3801	GNF	0.956	Probe-like	0	3	298.767	1	4.563		MMV-E-APRIL2013	G02
382	MMV396663	MB1_E_396663A-1	c1(C(c(cccn2)c2)N3CCC(CC3)Cc4ccccc4)c(C)c(C)sc1NC(=O)c5ccco5			1020	NA	Commercial libraries	NA	Probe-like	1	5	485.64	1	5.62		MMV-E-APRIL2013	G03
383	MMV007041	MB1_E_007041A-2	Cc1ccc2c(C)nc(Nc3nc(C)cc(n3)c4ccccc4)nc2c1	73		4000	GNF-Pf-4363	GNF	0.975	Probe-like	0	5	341.409	1	4.562		MMV-E-APRIL2013	G04
384	MMV000340	MB1_E_000340A-2	CCN1C2=C(CCC2)C(=N)C3=C1CCCC3		77	694.5	SJ000031508	StJude	3.125	Probe-like	0	2	216.322	1	2.969		MMV-E-APRIL2013	G05
385	MMV666687	MB1_E_666687A-1	COc1cc(cc(OC)c1OC)C(=O)ON=C(N)Cc2cccc3ccccc23		99	782	GNF-Pf-4689	GNF	0.2796	Probe-like	0	7	394.42	1	3.28		MMV-E-APRIL2013	G06
386	MMV645672	MB1_E_645672A-2	C12=C(c3c(cccc3)C1=O)Nc4c(cccc4)SC2c5ccccc5			890	NA	Commercial libraries	NA	Probe-like	0	2	341.426	1	4.829		MMV-E-APRIL2013	G07
387	MMV011438	MB1_E_011438A-2	COC(=O)c1ccc(cc1)C2N(C(=O)c3ccccc3)c4ccccc4N=C5CC(CC(=C25)O)c6ccc(F)cc6		98	326.5	GNF-Pf-4836	GNF	0.332	Probe-like	2	6	546.588	1	6.116		MMV-E-APRIL2013	G08
388	MMV665840	MB1_E_665840A-2	Clc1ccc(cc1Cl)C(=O)Nc2ccc(cc2)c3nc4ccccc4[nH]3		97	838	GNF-Pf-3147	GNF	0.523	Probe-like	1	4	382.243	2	5.384		MMV-E-APRIL2013	G09
389	MMV665894	MB1_E_665894A-2	CC(=O)c1sc(NC(=O)Nc2ccc(C)cc2C)nc1C		64	536	TCMDC-124895	GSK	0.906196274	Probe-like	0	5	303.379	2	2.806		MMV-E-APRIL2013	G10
390	MMV011522	MB1_E_011522A-2	Cc1ccc(Nc2nc(N)c3ccccc3n2)cc1Cl	96		4000	GNF-Pf-1374;SJ000201287	GNF;StJude	0.527;15	Probe-like	0	4	284.744	2	3.765		MMV-E-APRIL2013	G11
391	MMV020243	MB1_E_020243A-2	n1c(N(C)C)cc(C)nc1Nc(cc2)ccc2NC(=O)Nc3ccccc3			1150	TCMDC-124961	GSK	0.134258604	Probe-like	0	7	362.428	3	2.542		MMV-E-APRIL2013	H02
392	MMV667489	MB1_E_667489A-2	N1C(c2cccc(cccc3)c23)C(CC=C4)C4c5c1c(Cl)ccc5C(OC)=O			939	NA	Commercial libraries	NA	Probe-like	1	3	389.874	1	5.421		MMV-E-APRIL2013	H03
393	MMV396770	MB1_E_396770A-0	c(n1)(nc(NNC(=O)c(cc2)ccc2)cc1N(CCC3)C3)N(C4)CCC4			1330	NA	Commercial libraries	NA	Probe-like	0	7	352.433	2	2.446		MMV-E-APRIL2013	H04
394	MMV009015	MB1_E_009015A-0	OC(COc1ccccc1C(=O)CCc2ccccc2)CN3CCCCC3		97	676.5	GNF-Pf-5152	GNF	0.881	Probe-like	0	4	367.481	1	4.254		MMV-E-APRIL2013	H05
395	MMV008829	MB1_E_008829A-2	CCCN1C(=N)C(=CC2=C1N=C3N(C=CC=C3C)C2=O)C(=O)NC4CCCCC4		96	1109	GNF-Pf-3517	GNF	0.46	Probe-like	0	7	393.482	2	2.431		MMV-E-APRIL2013	H06
396	MMV011895	MB1_E_011895A-2	Nc1ccc(cc1)c2nc3cc(Oc4ccc(Oc5ccc6[nH]c(nc6c5)c7ccc(N)cc7)cc4)ccc3[nH]2		97	842	GNF-Pf-3264	GNF	0.2884	Probe-like	2	8	524.572	4	6.338		MMV-E-APRIL2013	H07
397	MMV666689	MB1_E_666689A-1	COc1ccc(Nc2nc(NN=Cc3ccc(O)cc3)nc(Nc4ccc(cc4)[N+](=O)[O-])n2)cc1		98	532	TCMDC-124127	GSK	1.117042239	Probe-like	1	12	472.456	4	3.952		MMV-E-APRIL2013	H08
398	MMV665824	MB1_E_665824A-2	Cn1c(nc2ccccc12)C(=O)c3cccc4ccccc34		89	ND	GNF-Pf-5189	GNF	0.00692	Probe-like	0	3	286.327	0	4.27		MMV-E-APRIL2013	H09
399	MMV665812	MB1_E_665812A-0	CCc1ccc(CNCC(O)c2ccccc2)cc1		97	ND	SJ000209165	StJude	2.1685	Probe-like	0	2	255.355	2	3.382		MMV-E-APRIL2013	H10
400	MMV001041	MB1_E_001041A-2	OCCNc1nc(Nc2ccc(Cl)c(Cl)c2)nc3ccccc13	94		590	GNF-Pf-3259;SJ000201788	GNF;StJude	0.1399;15	Probe-like	0	5	349.215	3	3.486		MMV-E-APRIL2013	H11
	HEOS_COMPOUND_ID (as an MMV identification number)
	Batch_No_March2012 (batch number for 1st round of shipments)
	Batch_No_May2012 (batch number for 2nd round of shipments)
	Smiles (structure of the compound in a Canonical SMILES format)
	percent_inh at 2 µM (% inhibition of 3D7 growth at 2 µM concentration of compound)
	percent_inh at 5 µM (% inhibition of 3D7 growth at 5 µM concentration of compound)
	EC50_nM (against P. falciparum 3D7, as reported by Prof Avery)
	ChEMBL_NTD_ID (compound identity as reported in the ChEMBL database)
	source (GSK, GNF, StJude or Commercial libraries)
	CHEMBL EC50 in µM (against P. falciparum 3D7, as reported in the ChEMBL database)
	Set (Drug-like or Probe-like)
	Ro5_ViolationCount (violation of Lipinski’s Rule of 5, e.g. 1 = 1 violation of Lipinski’s rule)
	NplusO_Count (sum of Nitrogen and Oxygen atoms)
	Molecular_Weight (in g/mol)
	Num_H_Donors (sum of hydrogen bond donors as drawn)
	ALogP (calculated partition coefficient)
	Comment (if applicable)
