# Supplementary material for: Identification of MMV Malaria Box Inhibitors of Perkinsus marinus Using an ATP-Based Bioluminescence Assay
Source: PLoS One. 2014 Oct 22;9(10):e111051. doi: 10.1371/journal.pone.0111051 (PMC4206467; doi:10.1371/journal.pone.0111051)
Supplement: Table S2 — Percentage of inhibition of Perkinsus marinus trophozoites growth using drug-like compounds and probe-like compounds (20 µM) at day 4 post-exposure. (XLSX) [file pone.0111051.s002.xlsx]

## Sheet: Mean_Stdev
Plate
A		1	2		3		4		5		6		7		8		9		10		11		12
			Mean	STD	Mean	STD	Mean	STD	Mean	STD	Mean	STD	Mean	STD	Mean	STD	Mean	STD	Mean	STD	Mean	STD
	A		164.026	25.4458	4.64327	0.653806	137.044	15.0135	131.927	13.5134	116.34	10.3225	106.959	21.959	95.0798	4.06502	96.2739	7.57786	103.26	1.85194	7.9539	0.136389
	B		105.801	15.2453	121.781	5.66099	126.186	29.5251	42.4515	9.65261	133.115	39.1368	106.006	10.4075	118.3	11.8722	107.533	3.86551	99.7867	9.22913	77.7254	5.84537
	C		134.125	48.7191	73.0246	14.8606	111.781	6.37545	28.0654	5.12901	143.624	29.3308	144.408	1.95285	148.035	43.7672	140.465	12.9332	150.197	14.7093	140.554	41.0673
	D		113.618	3.05302	86.4546	8.47402	97.2287	15.3768	86.6784	17.6472	105.445	1.06117	108.076	22.2568	85.0487	26.4617	29.6041	5.57981	70.2138	32.3184	67.32	49.942
	E		112.879	4.78463	48.0039	2.19359	107.592	5.41602	106.675	11.8012	46.1949	18.4727	110.616	6.57895	125.998	5.07442	102.239	1.32187	No sample		53.4984	40.7597
	F		102.522	21.5354	116.461	16.2728	102.537	5.49142	104.372	4.64921	114.95	1.06236	111.839	5.181	99.402	22.5796	110.589	13.5141	109.409	14.9671	97.1871	11.4843
	G		52.265	8.56223	3.667	3.01118	91.8114	4.99611	105.149	25.3795	115.788	18.5175	101.429	30.6394	16.2376	14.2806	111.611	26.4733	71.4553	17.2129	53.7345	13.3782
	H		51.7497	16.0017	98.0649	23.4782	125.774	0.868609	121.71	4.94303	46.9442	0.908822	92.3119	1.48307	123.373	6.65451	44.3896	23.9688	123.423	0.38444	2.80826	1.53937
B
	A		91.1478	3.75223	132.541	0.215685	102.233	23.6725	102.913	40.6223	106.26	19.6422	115.09	8.73732	123.924	3.74935	46.1647	15.42	49.6994	8.40375	113.505	11.9485
	B		95.6132	25.0955	78.7183	11.5399	37.2052	4.79518	86.4337	15.5898	78.789	7.67749	79.175	0.089397	8.71793	0.97764	14.6351	2.6179	16.535	1.36287	59.0277	3.01384
	C		99.6349	13.5972	102.608	26.0958	103.494	30.6335	82.5259	3.9017	89.8099	4.0307	79.5324	23.1064	102.308	14.4295	106.1	3.92245	110.309	3.02912	2.99386	1.18878
	D		81.4949	6.55794	44.0391	1.41859	0.855671	0.202603	70.6943	4.34541	111.257	23.8259	91.6046	15.024	111.109	11.667	107.955	11.2743	115.779	17.4477	30.3657	5.91556
	E		101.97	15.3011	90.0127	17.4296	63.9793	4.77854	89.9565	22.3827	100.528	16.6263	73.97	2.99447	79.8142	2.82291	85.9059	14.001	89.4304	2.82634	109.896	15.8074
	F		26.3351	19.4842	28.8387	3.86989	87.319	17.4941	86.2974	1.97886	87.1324	9.17554	89.6718	4.38938	77.4828	9.28735	85.2553	5.07292	75.6875	7.10146	83.4314	13.7866
	G		134.934	17.6344	114.713	2.63639	46.827	5.28565	110.656	8.12632	114.324	0.854132	54.8071	8.94024	120.477	8.53328	115.136	12.1074	104.045	11.6361	113.993	21.1297
	H		108.418	29.3976	100.549	33.0554	102.708	33.5219	57.0432	4.00847	12.036	3.75754	80.2997	26.7194	110.268	31.5257	67.7109	11.4544	82.6485	1.52811	70.1347	12.0158
C
	A		47.9854	15.1407	140.072	36.3616	19.0169	2.44875	141.403	33.0137	33.6585	1.09555	86.8391	18.8032	134.739	66.9949	128.325	57.7908	138.021	68.462	44.2905	17.933
	B		125.211	17.1932	143.176	21.0706	143.98	16.1564	162.827	44.364	143.443	40.4422	148.043	42.6366	172.401	32.282	243.387	44.474	130.814	31.1729	120.5	2.2196
	C		138.892	26.2783	144.433	8.56791	90.3992	30.986	160.819	10.1659	141.783	10.2919	84.243	8.46632	61.1743	10.2775	47.4613	26.533	171.069	9.56558	122.717	0.96385
	D		141.77	40.975	1.36819	0.280556	133.67	43.2936	162.977	52.5273	69.0792	25.5165	84.959	10.7666	147.248	45.5789	22.1707	25.1825	126.838	26.7203	125.581	25.4739
	E		42.1828	3.70497	109.203	19.6087	103.076	17.5563	94.7191	1.77985	34.761	10.4405	137.175	4.41219	142.325	10.3497	67.6055	1.24034	135.011	18.0965	129.991	15.2198
	F		104.516	12.749	102.559	2.40688	37.3466	4.71497	113.486	10.7121	No sample		122.011	10.984	132.524	12.707	130.662	13.547	116.925	48.3619	106.273	27.4555
	G		114.313	23.7134	95.2101	4.57602	105.938	4.0019	105.87	6.29839	104.85	7.67676	43.3133	1.14824	109.015	10.8381	90.9568	2.74222	66.6075	35.1232	42.5082	5.12592
	H		51.7409	6.31776	119.433	5.07262	111.394	7.17289	107.553	2.1148	122.93	11.6569	103.203	1.58671	105.243	5.55227	11.0638	12.2407	97.3187	4.9951	87.9695	1.64243
D
	A		210.644	73.5144	199.284	91.4895	194.231	45.2485	96.445	9.7854	199.429	62.5373	96.6703	3.63853	147.145	29.9348	45.9311	3.4163	147.18	11.6777	36.7962	11.9974
	B		137.355	32.9631	67.6685	22.9584	50.41	21.727	127.461	30.0638	50.5958	12.6245	224.258	74.68	160.814	46.5935	106.626	2.74859	125.409	36.67	127.149	23.1003
	C		143.05	11.3525	161.703	13.3364	163.984	8.08673	61.6465	27.3155	87.4393	9.71866	57.2185	13.4274	131.311	14.6637	153.987	10.3939	140.175	8.5662	155.359	21.5865
	D		155.415	41.4811	136.411	34.4308	33.1482	0.948612	68.6686	7.53657	120.664	17.3318	129.653	1.09118	159.653	26.5292	144.307	17.4922	124.304	21.2134	166.857	12.1213
	E		122.15	13.6708	141.739	5.19696	39.5273	16.9557	158.675	0.615079	154.812	6.27734	196.494	13.5375	94.333	0.803228	57.4786	8.26839	171.39	31.9744	93.9364	29.5292
	F		179.291	57.4806	58.8053	20.0871	135.489	51.3307	162.136	26.4189	153.791	52.8836	171.13	47.2462	127.273	41.5827	129.991	33.7436	123.612	9.13757	138.659	40.3935
	G		22.8163	0.300385	101.397	11.0634	29.8034	9.95387	80.0848	0.588657	30.0963	0.925378	91.8613	17.2188	123.198	9.87393	112.807	13.9437	78.2708	36.5306	32.6537	8.41803
	H		67.7089	7.5193	135.094	10.2494	116.625	12.0226	121.3	7.39334	18.3404	6.06825	77.2876	4.51061	4.91784	5.86961	117.18	4.29501	109.77	1.55279	36.0333	1.02228
E
	A		107.909	35.009	106.602	35.443	120.812	24.3921	45.9422	16.0028	90.3925	15.7314	91.6073	9.42495	99.6509	20.8402	95.369	1.26012	119.488	29.5036	55.3522	21.7664
	B		140.724	78.3187	111.155	65.5598	202.118	92.4298	75.3746	39.2894	123.03	58.5696	60.6511	32.3182	137.288	77.9532	61.3597	35.4041	107.332	77.1662	131.978	76.0283
	C		86.6147	50.2773	120.891	72.2222	132.121	57.8564	3.74859	1.71779	148.051	85.8004	143.855	87.4445	141.116	94.8798	69.2555	45.3759	26.0413	14.504	9.10508	6.29083
	D		97.7989	14.0854	105.642	27.5632	118.325	35.8328	114.345	27.8577	108.323	35.9499	123.831	39.3663	129.203	29.5298	4.01741	4.77896	128.706	36.808	128.374	28.4636
	E		99.8936	51.8025	113.541	48.4864	139.746	52.6261	93.8022	25.1749	50.4679	50.1432	119.952	35.2156	129.625	55.9487	91.6039	59.1699	91.3528	63.7495	131.567	93.1585
	F		69.7118	40.4151	89.7509	28.5343	111.125	33.7461	93.6277	27.3622	65.8828	0.675859	61.0759	3.3781	136.806	52.115	124.026	71.164	115.782	62.6955	No sample
	G		55.2057	6.02661	48.5449	3.07438	93.0362	0.656281	96.7267	10.5916	87.4147	7.93127	17.0956	3.22551	105.027	5.63532	97.8012	10.0161	68.0969	8.13416	4.69038	0.625227
	H		85.945	3.25242	105.818	26.3755	100.984	9.78418	62.2661	12.4134	64.4401	0.697687	74.0799	0.182185	39.0909	18.1295	55.4955	0.138709	60.83	1.13659	28.7864	2.0413
			Underline
			Solubility problems at 5 µM
